# Supplementary material for: Enhanced metabolomic predictions using concept drift analysis: identification and correction of confounding factors
Source: Bioinform Adv. 2025 Apr 4;5(1):vbaf073. doi: 10.1093/bioadv/vbaf073 (PMC12037104; doi:10.1093/bioadv/vbaf073)
Supplement: vbaf073_Supplementary_Data [file vbaf073_supplementary_data.zip]

Archive with 6 entries (6 files):
- Briefly_view_into_DNN.pdf
- PCA_ vs_Concept_drift_analysis.pdf
- Table_1S.csv
- Table_2S.csv
- Table_3S.csv
- Table_4S.xlsx
