# Supplementary material for: Enhanced metabolomic predictions using concept drift analysis: identification and correction of confounding factors
Source: Bioinform Adv. 2025 Apr 4;5(1):vbaf073. doi: 10.1093/bioadv/vbaf073 (PMC12037104; doi:10.1093/bioadv/vbaf073)
Supplement: vbaf073_Supplementary_Data [file vbaf073_supplementary_data.zip › Table_1S.csv]

C00041	C00062	C00064	C00065	C00073	C00078	C00079	C00082	C00135	C00152	C00188	C00219	C00245	C00257	C00294	C00299	C00327	C00791	C01586	C01762	gender	ID	Age
65115.5	275409	605304	75043	29713.5	492931	591022	412547	650210	39456	120897	1590581.5	246307	205595	19124.5	136320	56632	195194	183934.5	12967	0	HV001	1
55355	255521	459344.5	64301.5	17146.5	429795.5	470647.5	347327	605527.5	29446.5	128179.5	1881455.5	227079	234091	15995.5	95850.5	42510	150340.5	144196.5	13423.5	0	HV002	0
49344.5	222660	389870.5	51345.5	16027.5	438850	471760.5	219212	580271	31079.5	78978.5	828019.5	229825	90703	17775.5	113727	28343.5	125261	85092.5	12083.5	1	HV003	0
61125.5	331114	461546.5	86055	15533.5	564351.5	592647	446668.5	719234.5	38119	128462.5	1563274	210833	193907	18936	106243	36816	145318.5	113687.5	13258.5	1	HV004	0
49826	203723.5	347210.5	58871.5	14907.5	350542.5	379292.5	252325.5	551707.5	33530	74674	1724607	238684	92726.5	16838	113648	40040	116751.5	115071	13105	1	HV005	0
61593.5	182784	645264	55584	14908	413154	543804.5	368302.5	738722.5	33962	104944.5	1330457	202132.5	159591	16607	102407	35122.5	130665	88783	12156	1	HV006	0
64324	365029.5	668051.5	80787.5	40227.5	579099	679197.5	460903	759606.5	49971.5	149870.5	1383702.5	255688.5	189260.5	20376	171926	48115	197443.5	232907	13949	0	HV007	0
48350.5	255863.5	487492	55657	17074.5	384896.5	449407.5	242308	603584	34494	87431	1787067	253357.5	104794	18420.5	131991.5	47423.5	159893	93155.5	18303.5	0	HV008	0
51429	281254.5	320969	50710	19846	431613.5	486753	310399	532422	33618	88282	1598263	228108.5	148871.5	17343.5	107223	33907	144114.5	119200	12237	0	HV009	1
49297.5	253097	221505	50508.5	12536.5	390526	370515.5	240358	506632.5	22485	89610.5	1413618.5	197531	69180	15471	89669	26679	91913.5	51938	14713	1	HV011	0
50925.5	431351	818536	79172.5	23727.5	521434.5	571934	458446.5	689310.5	38891	97469	929866.5	245441	229689	18351.5	114783.5	35787.5	129410.5	321789.5	13428	1	HV012	0
51034.5	263457.5	163256.5	55841	10005.5	455974	472064	317419.5	703515	24321	100526	2240097	271318.5	238149	17479.5	117879	34690.5	108490.5	332414.5	14822	1	HV013	0
50403	274042.5	591812.5	52349	17723	361827.5	501193	441368	533683	36306.5	95805.5	1296242	219261	228795.5	17737.5	115003	32657.5	134627	812040.5	11728	0	HV014	1
71743	169715.5	443919	42144	14434.5	523258	436796	358927.5	504083	22463	85459	1431800.5	462362	183254	17466	91286	45463	216871	79365	14067	0	HV015	0
50287	219193.5	434932.5	65582.5	15753.5	455026	503174.5	378544	702037.5	29738.5	93149.5	1495905.5	324491.5	187427	18356.5	134224	40612.5	134420	295734.5	13663.5	1	HV016	0
59094.5	285735.5	508485.5	70442.5	21415.5	449359.5	525081	351423	627131	33012	125440.5	1120765.5	279702	207043	21029	130458.5	39281.5	179771.5	286183.5	17381	1	HV017	1
54342	370637	466864	62286	17995	353043	515132.5	388520	741722	31730	123110.5	2297401	316822	177345.5	18766	132281	41572.5	122723	792017.5	15833.5	1	HV018	1
61046.5	251359	463202.5	44151	31569	475790.5	526061.5	379131	725349.5	22063.5	83891	1879666.5	274916.5	169349	20501	141602.5	42776.5	141862	225736	12997.5	0	HV019	0
56500.5	207406.5	373409	45453.5	12634.5	349254.5	411490	315367.5	498200	24091	73680.5	1894071.5	276150.5	173214	16489.5	105396	50156	142290	135497	12803.5	0	HV020	1
55139	279868.5	456996	60794.5	19638.5	472848	527619.5	403393.5	665532.5	35662.5	106403.5	1662532	240941	164981	17423	137507	41332	136362.5	157237.5	12779	0	HV021	0
53239	189013.5	346433.5	58002	11398.5	386270.5	388400.5	298777	621674.5	25857.5	100881	1243787	271429	111674	16653.5	131203.5	25874	137210	186068.5	13675.5	1	HV022	0
64067	297927	426095.5	58948	25502	478572	579469	417620	664543	34644.5	92481.5	1429889.5	326757	192162.5	19950.5	133571.5	39719	191315.5	211954	12720	0	HV023	1
60716.5	357730	562662.5	62854.5	22095	438719.5	507366.5	324907.5	597073	31722.5	86944.5	1676432.5	349719.5	203241	16685	147263	55331	171489.5	177630	11615	0	HV024	1
59017.5	284495.5	395397.5	78309.5	23076	483728.5	535355.5	283301	702447	23674.5	138105.5	875947.5	240511	147795	19398	130216.5	40090	198490	148881.5	17509.5	1	HV026	0
55021.5	214931	387665	58821	19226.5	405567	421766	312356	729954	29861	97964.5	868453.5	322037.5	184801	19161.5	127748.5	33557.5	145405.5	207455	13444	1	HV027	0
61868	342776.5	810672.5	72353	25868.5	538743.5	641356	418024.5	796791.5	49651	103829	1032763.5	244347.5	105444.5	18600.5	124008.5	52830.5	169770	296347.5	12240	1	HV028	1
50757.5	193805	565598.5	56011	14402	440249.5	457048	370408	583387.5	27934	81164.5	1272187	235924	160648.5	15813.5	126181	39702.5	149758.5	367155	13265	0	HV029	0
62496	207689.5	529369	55054.5	9671.5	457318	536464.5	351758.5	633053.5	40589	114748	1035347	172580	118134	16353.5	148314.5	37484.5	158470.5	157710.5	14540	1	HV030	0
47986.5	283835.5	428212.5	49145.5	13217.5	375476	412547	213604	652876.5	25742.5	96575.5	1218206.5	216762.5	130440.5	18142.5	117313.5	24854	111198.5	70296.5	15258	1	HV031	0
57483	309140.5	388950.5	57640	17194.5	480854.5	581685.5	349706	803551.5	35582.5	95279.5	1508428.5	250795.5	106431.5	21126.5	129788	39036	141423.5	149025.5	13179	0	HV032	0
59015.5	366598.5	444462	56522	18481.5	662439	553579	435072	817046	20903.5	96010	1621132	260569.5	147565	18627	112931.5	46031.5	137878	116136	13333	1	HV033	0
63588	314608	662274	69416.5	19899	495847	633836	465493	687391	36366.5	113463.5	1520439	243316.5	141335	19010	110592	47152.5	136463.5	332760	12449	1	HV034	0
58804.5	352778	873781	81627	40984.5	480661	610885.5	520798	738463.5	45910.5	113452	1548826	231018.5	163184.5	18232.5	164481	57002	168010.5	161029.5	13274	0	HV035	0
42044.5	198939	444365	43036.5	14384	302435.5	404715	242839	530030	23105	66935	1679245.5	199408	93202.5	15424	115355.5	37912.5	149060	38222	18715	0	HV036	0
49236	242349	230506.5	44090.5	8473	333752.5	398658.5	330724	477076.5	22938	71842	1893239	325981.5	291315.5	21212.5	103241.5	43465	116624	339827	15583	1	HV037	1
55892.5	221208.5	382598.5	55237	9146.5	521633	531981.5	408716.5	580164.5	25176	107228	1254187	188210.5	268120	17218.5	104743	22513	105956.5	527115	13648	1	HV038	0
57653.5	224929	571861	42139	17931.5	477569	488148.5	438035.5	646125.5	21615.5	60963	1428107	231774.5	137911.5	17447.5	100081	41453	131081.5	120662	13201	0	HV039	0
49162.5	220445.5	429701.5	43879	12501.5	464394	419069.5	354828.5	562000	26014	73979.5	1398669	217775	142842	18029.5	115628	29113.5	128575	94648	16042	1	HV041	0
63290.5	381564.5	580966	67553.5	19210.5	512137	515199	389655.5	585872.5	28750.5	111258	798838.5	212367	88860	19847.5	79425.5	28167	160916.5	95929.5	13270	1	HV042	0
55246	166135	698313	57092	22878	377120.5	427107.5	298871	584928	37314.5	83428	876330.5	240247	140201	17859.5	107696	41077.5	139999	214230	13535	0	HV043	0
61276	219177	250834.5	63247	19962	368031	414566.5	181784	688439	15932.5	100236	1341079	215222	93334	17377	112021.5	27786.5	168599	124674	15506.5	1	HV044	0
53008.5	255829	552656.5	45887.5	20774.5	429026.5	421880.5	331066	541316	21655	92984	1167666.5	211089.5	130945.5	17197.5	117450.5	39651	136468.5	76378	14978.5	0	HV045	0
57392	247350	226548	63669	20263.5	443181	640444.5	362692.5	846915	30779	93647	1402298	290753.5	134944.5	19562.5	150685	38672.5	133072.5	151322.5	16386.5	1	HV046	0
52713.5	222894	188731.5	41905.5	12119	314065.5	349844.5	150935.5	428122	15882	88681.5	1101042.5	269167	132817	15959.5	118933	22857	150757	143975.5	10678	1	HV047	0
57441.5	259884	172978.5	62149.5	15737	478478.5	462532.5	300026	644726.5	32342.5	108063.5	1387199	236657	175030	17152	142868	36054.5	168108	371383	14641.5	1	HV048	0
55606	211994.5	440345.5	60671	18595.5	436455.5	492512	305768	627225.5	29904	117627.5	1532718	256753.5	130156	17037.5	141776	39283	179075.5	62122.5	15276	0	HV049	0
52430	291813.5	499600	66150.5	18097.5	504963.5	501329	310877.5	719492.5	35749	105833	1292256	243653.5	153238	19763.5	141124	37267.5	129797.5	159236.5	15240	1	HV050	0
52866.5	236036	605081	58528	16549.5	453842.5	555795.5	299396.5	762779	29830	84065.5	1202755.5	205819.5	137468.5	16763.5	165105.5	38850	155488	135218.5	12163	1	HV051	0
45713	315881	354027	48594	10361	421426	417170	246068.5	790993.5	20338.5	102390	1673211.5	221626	213373.5	16296.5	107851.5	29183	111227	384036	13304.5	1	HV052	0
55058.5	236532	498568.5	48122	18839	424913.5	483551	244594	789992.5	25088	90654	1165981	258724	151369	18743.5	131408	30195.5	148968.5	535146.5	12728.5	1	HV053	0
51900.5	257437.5	531123.5	52579.5	17187	462766	477071	336494	579351	31481	94891.5	1177085	282422	138304	17253.5	95480.5	36098	127212.5	133029	11574.5	0	HV054	0
57368.5	264503.5	558590.5	62660.5	21030	433173.5	570776.5	437060.5	705085	40016	104311	1292225	195215	125892	19442.5	127700	29935	132434.5	228941	11884.5	0	HV055	0
62439	228210	534361	69894.5	16016	494074	500622	287238	777365	26177	114918.5	1159075.5	240269.5	149644	17137.5	140887	32303	174384	125671	16868	1	HV056	0
46519	277989.5	528374	53370	19140.5	386632.5	415447.5	232091	516783.5	27268.5	94014.5	1890851.5	253370.5	151306	15540	100010	30228	135926.5	311896.5	12718.5	0	HV057	0
55737	191062.5	455852	60547.5	18216.5	493488.5	495066	293680.5	581785	26724	79081	995447	241165.5	137706.5	17824	133227	36920	152922.5	212575	13351.5	0	HV058	0
60171	233982.5	497168	66879	14067	590604	517937	351674.5	679207.5	29663	108298.5	1110754	258415	195076	17728	119625	36120	171943.5	164687.5	12302	1	HV059	0
52225	240563.5	401359.5	62660	12935.5	499901	524229.5	393494.5	670619.5	32002.5	83689	2164657.5	207949	171261	19737.5	124479.5	39142.5	153663	145929.5	13002.5	0	HV060	1
56343.5	298373.5	373380	68695.5	13625	535552.5	532908	291678	1060656	32433.5	138718	1624642	272268	272924.5	17796	123368.5	46720.5	153808	454781	12844.5	1	HV061	0
61569	226421.5	425962.5	60396	18688.5	561691	548026.5	379184.5	707225.5	25884	130538	1681425.5	226559	135816.5	17020.5	164856	49964.5	168104	108802.5	13523.5	0	HV062	0
60211	259574.5	552783.5	68570	24891.5	560863.5	534513.5	478989.5	554962.5	33369.5	124760.5	1043618	269014.5	137078	18727	128894	47501.5	166230	229359	13083	1	HV064	0
66268	247507.5	544834.5	64204	21141	522071.5	572305.5	406261.5	761329.5	51690	108341.5	2269259.5	329532	110538	18443.5	122406.5	34471	196004.5	159773.5	13620	0	HV065	0
57023	210607	359015	46752.5	18179.5	413800	399761.5	339236	506304.5	16687.5	75125	1476516.5	230159.5	199156	17070	127737.5	39800.5	153655	134037	13042	0	HV067	0
74566	321746.5	522871.5	63816	26256	570249	647043.5	385558.5	674370	37513	92354.5	1051421	212182	185804.5	21105.5	125224	35238	201335.5	347170	13850	1	HV068	0
61726	269822	666827	80758.5	26189	527972.5	503307.5	384226.5	703997	34094	112039	1252369.5	272306.5	184679	19658	153279	40520.5	160193	214112.5	16311.5	1	HV069	0
66279	192621.5	323018	60444	13690	388523	423584.5	339478	580266.5	27011	105780	1111116	257619	148360	17190.5	113567.5	51650.5	152894.5	27340.5	14158	0	HV071	1
69033	381456.5	360788	76473	30751.5	601326	583873	418440	755735	35834	124637	1226242	292221.5	136452.5	17502	118459.5	50531.5	176491	165828.5	11565.5	0	HV072	0
34862	182539	543753	48158	21833	357817	416032	306056	358148	31394	54482	885303	205298	138603	22510	92873	32976	135283	157866	14877	1	HV073	0
54031.5	266653.5	396830.5	68249	15804.5	451747	546042.5	362106.5	869283	45322	124058.5	1860164.5	237671	136074.5	20857.5	124697.5	25989.5	106180	163239	13100	1	HV074	0
46937	301186.5	648897	53677.5	14426	406734.5	397607.5	279884	563733	27565.5	74758	1523907	185946.5	112341	17186.5	114590	37407.5	145684	302212.5	14325.5	0	HV075	1
58903	354024.5	696166	65521	34894	585993	631643.5	527981	770804.5	44172.5	111396.5	1193863	230272	129964	18331	122795	45720.5	114242.5	698205.5	10280	1	HV076	0
52501.5	266921.5	247274.5	48223	10912	419911	441806.5	259902.5	620057.5	23232.5	122256.5	1715350.5	204852.5	94310.5	16426.5	108513	33582.5	141265.5	141073	12130.5	1	HV077	0
56745	191936.5	501815	55967.5	18208	493387.5	525112.5	369961.5	701016.5	24743.5	82136.5	1514535.5	227931	122452.5	20686	117341.5	42534.5	131379.5	200342	13270	0	HV078	0
57356.5	263127.5	435814.5	62570	18832	475139.5	526894.5	291171.5	760878	24860	103547.5	871089	274124	151603.5	20604.5	126099	38353	141914.5	212859.5	13662	1	HV079	0
72207.5	205268.5	684155	62439	24063	459248.5	449392.5	286043	681756	36965.5	76988.5	1272103.5	251828.5	105077	16749	131880	39346.5	143828	283058	14066	0	HV080	0
65824	246398	441927	63867.5	17155	454292	473083	267233.5	570166.5	23481	100256.5	770649.5	259198	130790.5	17460	129927	38597	180373.5	128603.5	13113.5	1	HV081	0
43602.5	224491.5	412320.5	60200	24388	427235	499935	299071	772708.5	33650.5	82115.5	1044070	284246.5	406555	18707	151993	41622	142380	618448	15594.5	1	HV083	0
64779.5	304918	516539.5	51905	36150.5	678739	590210	519748	686751.5	26773	89282	1312473.5	355249.5	319184.5	24116.5	146649	53635	152810.5	151664	16261.5	0	HV085	0
60605	263100	380259.5	53067	14459	442640.5	544085.5	222801	564892	25853	93647	984697	275479.5	141128.5	16143.5	121907.5	25938	152597	391910.5	11609.5	1	HV087	0
52394.5	260047	321741	62039.5	15670.5	426826.5	470070.5	328298.5	605988	23800.5	94762.5	1050108.5	259164.5	163403	16370	113053	44941	128916	128295	11934	0	HV089	0
56128	326956	239020.5	76987	19133.5	584356	524697.5	291761	689398.5	25091	121180	1685164	228515.5	129254	18489.5	119138	31297	160941.5	88555.5	11410	1	HV090	0
61851.5	179360	427097.5	59152.5	19165	440468.5	432219.5	294362.5	514327.5	31302.5	84729	728727	211527	178788.5	18259.5	117485	38772.5	141159.5	179871	12253	0	HV091	1
58299.5	317687	395700	64931	11935	455557.5	489450	243402.5	890685.5	33376	130345.5	1303638	252233.5	173013	18938	126852.5	38633	119947	117139	12026	1	HV092	1
65189.5	330651	677646	59658.5	31801.5	513710.5	583002	400955	750526	40989	119541	1359967	292319.5	145070.5	19106	129279.5	65803.5	176704	152525	13574	1	HV093	1
44968	224954.5	438228	75801	21284.5	357250.5	454641	281209	549274	26933.5	82583	1166892.5	247161	230990	15229	133896	38340.5	158566.5	441450.5	16422.5	1	HV094	0
47150	319066.5	546600.5	57111.5	18508	383695.5	462503.5	281403.5	646629.5	27625	86569	1400878.5	241341.5	133582.5	17698	133570.5	34677.5	139230.5	271682.5	13302	1	HV095	0
56193.5	246229.5	439125.5	78007	14168.5	393504	496418.5	323445.5	600118	35369	95169.5	1462753.5	237497.5	148524	19588.5	152235	35183.5	175238.5	1957367.5	18534.5	1	HV097	0
58934.5	275781	402468	83163.5	20937	510515.5	588725	398818.5	811687.5	44425	121607	1361987.5	263225.5	127970	20090.5	118891.5	45986	129143	250374.5	12183	1	HV099	0
68604	300425.5	719283.5	63810.5	27689.5	464777.5	545175	367673	682965.5	48403	98900	2050155.5	236637.5	169882	22540.5	126135	50339.5	165341.5	504822.5	15955.5	0	HV100	1
52406.5	259276	416004.5	78465.5	16338	338159	370952.5	226263	590523	33377	122257.5	1550306.5	287133.5	232434	16344.5	117496.5	39214.5	146452.5	265907	16567	1	HV101	0
53550.5	244005.5	414227	51956	20281	655699.5	497664.5	337640.5	650715	26963.5	87604.5	986958.5	232762	179216	20396	149142	46149	128536.5	223492.5	12100.5	0	HV102	0
57857	253713	507976	59910	15318	577335.5	516630.5	340692.5	757830.5	29898	104604	1084648.5	299172.5	217979.5	18361.5	122644.5	39721.5	144952.5	172625	12271.5	1	HV103	0
44314.5	265473	854719	47298	25255.5	444451	500756.5	379683.5	665477.5	37323.5	64396	1218325.5	225305.5	147408.5	19465	144535.5	39471.5	152048	145427.5	15766.5	0	HV104	0
68416.5	205991	375252.5	61990.5	20126.5	498715.5	547467.5	404345	607559.5	29591.5	102476.5	1513880.5	226847.5	159835	19003.5	116740.5	49989	190113.5	170792.5	13822.5	0	HV105	1
66000	340319	635728.5	66400	28992.5	524819.5	592172	421246.5	774023.5	40957	113952	1113565	280842.5	174840.5	19714	131357.5	62337	178939	145934	13088.5	0	HV106	0
59739.5	213241	571195.5	57633	27167	460757.5	435032	310054.5	566354.5	27599	92534.5	863361.5	236497	151119	19463.5	131090.5	43643.5	148116.5	157079	12095	0	HV107	0
53834	287506.5	423203.5	63631	20387.5	414011	438268.5	300495.5	619187.5	25990	90529	1087346.5	252694	142858	18586	121556.5	31333	137641	176759	12749.5	1	HV108	0
49304	217961.5	257575	55935.5	16269.5	413558	452648.5	215864	692123.5	22816	79230.5	1090195.5	226489	153883.5	17522.5	135318.5	30159	142286	196193.5	13687	1	HV109	0
69708.5	354529	699004.5	81452.5	39128.5	622809	640449.5	403764	839584	36323	132242	1388323.5	218128.5	175768.5	18325.5	139290.5	37375.5	199836.5	299174	12218.5	1	HV110	0
57423	327039.5	425868.5	58163	25806	487013.5	511135.5	339510	719143	39245.5	94758	1652151	205353	112715	19681	134697	41214.5	163144	185905.5	11401.5	0	HV111	0
57611.5	266288	492861.5	61412.5	13804.5	423348.5	454928	281454	673732	17477.5	90923.5	1466051.5	230266.5	164186.5	18539	127290.5	32313.5	126622.5	93609	15426	1	HV112	0
58544	265895.5	453271.5	49372	14086.5	462564	442724	246718.5	636152.5	30074.5	120385.5	1456523	243732.5	255492	17772	102025	30511.5	139509	191681	12726	1	HV113	1
63964.5	289569.5	479397.5	66445	13944	505821.5	535653	347348.5	888726.5	33976.5	97725.5	1759732.5	249124.5	196728.5	17772.5	111984.5	27829.5	119503.5	201178	12911	1	HV114	0
69393	318997	483012	76000	22486.5	561855	587741	346949	857620	31275.5	114634	1285100.5	336131	208255	20083.5	155095	37196.5	177239	260926.5	13764	1	HV115	0
51195	197366.5	338998	50012	16614.5	437377.5	447360.5	341356.5	629601.5	28810	85945.5	1179868.5	244763	169329.5	18600.5	123253	37732	145702	139279.5	14382	0	HV116	0
62826	248241	511848.5	71268.5	22603.5	530118	593846	427293	744395.5	31672	93490	1535726.5	221054.5	145305.5	19523.5	145706.5	41809	156231.5	102382	13791	1	HV117	0
58057.5	281846.5	803892	55180.5	23488	472160.5	533053.5	341511	749200.5	34767.5	92300	1383220.5	262654	105605.5	19141	130163.5	36646	157178	110103	13710.5	0	HV118	0
62247.5	315871	861988.5	67891	36068	428658	642295	383417	745245	43639.5	99401	1035516	245477.5	121467	23747.5	98667.5	29634.5	188101.5	270019.5	12797	1	HV119	0
51948	197468	342306	53297.5	10277	521582.5	515657	283619.5	622126.5	25000	112280	1263684.5	239148	126636	19077	125796.5	34169	166864.5	192410.5	13602	1	HV120	0
64805	411703	551472.5	74786	24196.5	507631	572523.5	351374	821511.5	28809	131988	1602067.5	308625.5	142600.5	19101.5	152313.5	44842	194535.5	73887	13446	0	HV121	0
61954	238227	523522	67224.5	25110.5	504216	499755	309057	753675.5	33450	99127.5	1421447.5	269227	202623	17090	131069.5	34980.5	170830	351276.5	12940.5	0	HV122	0
58569	249184	483031.5	75624.5	22842	474514	481231	330373	681694.5	43169	135987.5	1186314.5	265838.5	119513.5	18137.5	133158.5	53289.5	147392.5	246335	11336.5	1	HV123	0
63666	237360	645578.5	73378	22076	502952	560876.5	395238	701603	24156	119410.5	1513769.5	224948	126041	18512	130669	42542	142192	161161.5	13588	0	HV124	0
59352	399081.5	613018	63745.5	30779	390710.5	506222	311877.5	633829	38250.5	122662	1253888.5	351957	313456	20304.5	125882	60633.5	173891	257742	14637	0	HV126	1
58216	284791	426823.5	61569	26754.5	512048.5	555172	402617	666020	31952	105226	779278	267988.5	225268	20155	127043	44257.5	165810.5	347439	13957.5	0	HV127	1
74244	206897.5	862194	59930.5	27258.5	450508.5	560961	392225.5	741459.5	40165	82372	1103168	210693	192378	16782	116804	51783.5	135426	229065	11036	1	HV128	0
65899	298000.5	507454	65473	28712.5	530330.5	592008.5	418889	754411.5	49939.5	109603.5	1642982	267926.5	114524.5	19592.5	120063.5	41039	147217.5	309919	12215	0	HV130	0
72724.5	356104	792379.5	75393.5	31610	535911	517581.5	339638	866841	41362.5	130603.5	1235770.5	266681	114075	19259	123676	38896	173685	162884	11964	1	HV131	0
50069.5	349259.5	588459.5	58095	20862	408214	481446.5	303441	672011.5	33822.5	100589	1514929.5	238483.5	103254.5	18129	131996.5	36199	156129	73553.5	13699.5	0	HV133	1
65872	418088.5	1152728	70936	36220	496146	626928	473257.5	851181.5	47338.5	109476.5	2104912.5	259413.5	173810	19603.5	130132.5	45572.5	180506.5	163368.5	12116	0	HV134	1
53333	172107	647875.5	60082	17402	424166	465470.5	350863	673916.5	32275	96234	886891.5	213425	135715	19731.5	121622	48843	148385	192105	13554.5	0	HV135	0
54250.5	252769.5	425703	66822.5	21244	459937.5	498173.5	317663.5	734528.5	33343	107888	1091737.5	274880.5	177033	17574.5	129579	32932.5	158669.5	208367.5	12699.5	1	HV136	0
65451.5	371811.5	1024949.5	104670	43931	529322	644264.5	421086	954700.5	53150	146470	1287837.5	328143	183628	20236	142447	54363	168720.5	286959.5	13040.5	1	HV137	0
69074	352091.5	364021	75519	27996.5	580288	616621.5	499786.5	745965	47301	114978.5	1083125.5	320007.5	174929.5	20446	125311.5	42254	152366	310254	12907.5	1	HV138	0
57630	269302.5	715008.5	58359	22116	484177	484093	382160	680215	32290.5	96987	1211612.5	316422.5	219014	21902.5	142405	47851	169004	85494	16601	0	HV140	1
63458	282027.5	962421	62796	22442.5	550172	516243	383120.5	711843.5	41773	120230	1171310	324981	219369	21539.5	139316	49440	180763	454812.5	14825.5	0	HV141	0
54023	241689	441765.5	50103.5	22482	417188	485473.5	312141	543526.5	29398.5	70945	954731.5	258980	220265.5	18011	120746.5	50277	125913	255009	14251.5	1	HV142	0
41871.5	174939	565630.5	36382	11282	223777	325638	218540.5	418297.5	23292.5	44962.5	1666757	146853	85931	16169.5	102261	37182.5	107451	60541.5	20879	1	HV144	1
55511	244449.5	727119.5	73696.5	39474	532135.5	522537.5	561354.5	675114	40003	96139	999243	216661.5	232272	20105	122083	47592.5	122796.5	333713.5	12809.5	1	HV146	0
50319	217650	389404.5	55795.5	16923.5	404176.5	400760	262070	650674	28667.5	99362.5	1248143.5	259204.5	150708	16717	98678.5	32302	128207	133385.5	11673	1	HV147	0
68892.5	217837	559802.5	62825	28708.5	488011	575918	492892.5	776757	44545.5	108415.5	1491846	218202.5	182278.5	18915	123352.5	53956	176386.5	424235.5	11739.5	0	HV148	0
66508.5	281146	239612	60711.5	16842.5	462310	485278	394263.5	561809	25124.5	91658	879162	324644	141749	20366	111703.5	33187	133340	141540.5	13009.5	1	HV149	0
58447.5	225548	418155.5	62097	19496	412978.5	374588	273503	444347	27312	105439.5	1118994	232492	131879	16213.5	101895	44169.5	141641	154902.5	11031	0	HV150	0
61169.5	335666.5	560510	72343	20132.5	487758	542940	417492.5	786422.5	37557.5	122771	1083636.5	267574	187469	20225.5	126524.5	43821	147783.5	209411.5	13734.5	0	HV151	1
59224	306082.5	550367.5	66309.5	21087.5	471286.5	524050	433410	775507.5	35462	103174	1189405.5	272150	149098	20039	126020	46034	148718.5	157549.5	13175.5	1	HV152	0
51839.5	351852	358167.5	48186.5	24075	457925.5	576123.5	433344.5	702916.5	21438.5	83610	1435052.5	340349.5	129303.5	18382	129326	45324.5	147429	88578	14018	0	HV153	0
55421.5	253247.5	624819	60622	20899	346233.5	471171.5	290183	545746	29605.5	76869.5	1488117.5	302397	460460	19643	159200.5	41775	196452.5	449234	19990.5	1	HV154	1
54763.5	281804	558545.5	48371	19083.5	407854	497548	349580	581557.5	30952.5	73980	1835834.5	216320	295324.5	20138	132547.5	55959	157583	890751	15479.5	0	HV155	1
54435	275092.5	623477	50202.5	21020.5	557063.5	514316	349986	607892.5	26464	86977.5	1530929.5	257087.5	115438.5	19883.5	120207.5	41437.5	157118	335317.5	15784	0	HV157	0
50843	238484.5	625574.5	58784.5	19702.5	444731	411955.5	211268.5	639001.5	32661.5	100534.5	958560	251145.5	144310.5	17050	123612	32152.5	133102	151526.5	11068.5	1	HV158	0
48103	212606.5	481390	61867.5	21587	380643.5	430058	283943	560935	32513	86664.5	1000130	199682.5	130431	20109.5	111650.5	40806	111324	173550	12225	0	HV159	0
50811.5	267830	492083.5	66958	15902	422315	459570.5	303979.5	603979.5	27591	104412.5	1528938.5	196579	103143	16933.5	124992	35529.5	128766	164378.5	15208.5	1	HV160	0
62493	308178.5	585087.5	84474.5	37067.5	578694	631332.5	421824	851326.5	37098.5	112443	1087145	270105	187268	23778.5	120916.5	35237.5	152638	226722	13134.5	1	HV161	0
71441.5	254161	724423.5	77104.5	34971.5	457383.5	531475.5	368858.5	729383	44383	109812.5	1193907	234487.5	147400.5	20435.5	155098.5	48747	172279.5	236871	13336.5	0	HV162	1
53297	331955	594489	59925.5	16330	416607.5	395416	249829.5	664061	32043.5	93436.5	1451908.5	202941	151955	15729.5	98822.5	26707	133585.5	76034.5	10174	1	HV163	0
59445	280398.5	493083.5	62752	25697.5	491630	569329	362162	814914	39577.5	116349.5	1850009.5	328515	145251	19240	159462	44963.5	170374.5	361713.5	13440.5	0	HV164	0
51071	244666.5	458916	58795.5	15962.5	397111	469645.5	242596	660360	27980.5	111103	1520201	223519	133431.5	16619	120698	27023	139969.5	165676.5	13535	1	HV165	0
75125.5	259910.5	554935	85636	38392.5	492075.5	680544.5	535772.5	823271	48887.5	113061	1167513.5	281080.5	163682.5	21517.5	135168	41140	178795	198958	14503.5	0	HV166	0
60345	152163	608150.5	46981.5	22426	529450	433544	317905.5	593329	30940.5	79274.5	1158002.5	257261	304657	17980	144735.5	45275.5	169978.5	310135.5	14685	0	HV167	1
49201.5	264900	533671.5	52292	15538.5	257769.5	317009.5	233370.5	418989.5	26617	65371	1240819	269915.5	277010.5	73802	100999	30379	108803	232424.5	17228	1	HV168	1
53669	267035	492934	58382	15712	367891.5	443232.5	284550.5	526751.5	23719	80335.5	1539035	193666	117710.5	15166	122948	31738.5	142106	145021	14538.5	0	HV169	1
62319.5	237332.5	592685	57262	15939.5	452719.5	466403.5	297376.5	669704.5	29486	100901.5	1193720	239676.5	204055.5	33139.5	115926.5	34478.5	136492.5	288924	13017	1	HV170	0
78823.5	325142.5	902784.5	65784.5	41496.5	524065	635527.5	537996	693773.5	41828.5	121751.5	1750531	281900.5	460731.5	19562	146001	47836.5	160467	808686	14593.5	0	HV171	1
62801	296650.5	569176	68483.5	29528	520124	524736.5	377746.5	676402.5	33932.5	114092	1987281.5	226922	144479.5	19454	117253.5	42100	155954	338363.5	12168	0	HV172	0
53441.5	188751	386295.5	55018.5	16698	417764	469956	286414	564179.5	31407.5	86895	1309560.5	256409	116170.5	18858	128353	36355	149465	77801.5	14083.5	0	HV173	0
58407.5	206465	398476.5	45063	14924.5	404546.5	429570.5	303919	547086.5	20036.5	89300	1360428	224143	103694	16395.5	129584	39044	140867.5	54466	14044.5	0	HV174	0
61668	199192.5	616968	65839.5	19214.5	476581.5	453029.5	327601.5	660727	29683	104728.5	1215736.5	220455	112401	18451	141799	36862.5	136718.5	146593.5	12788	0	HV175	0
66172	308752	445930.5	60749.5	18745	498960	533428	433936	592657	31338	93899.5	1662536	255559.5	146671.5	17867	128206.5	37121	170352	33686.5	12935	0	HV176	0
56980	324670.5	395415.5	56651.5	18641.5	506385	524082	336086	571930.5	23914	112149	1469777	239305.5	135052.5	17562	95858.5	39051	155706	59697	12184.5	1	HV179	0
64312	321715.5	249867	58493	25522	571284	540027	399282	534536	31521	81640.5	1533474	232258.5	232974	19334.5	124512.5	41057	176724.5	216209	12243	0	HV180	0
63109.5	413994	621936	53183	30343.5	401656	473975.5	315586.5	560977.5	30625	86692.5	1475963	235164	189920.5	34852.5	110599.5	52771.5	171482	133417.5	12068	0	HV181	0
76126	299900.5	764069.5	78613	36399	554637.5	626720.5	395315	770234	50127	122279.5	1003906.5	188096.5	449651.5	20872	162999	32919	186413.5	254461	14424.5	1	HV182	0
65521	288340	649925.5	60598	22016	481845.5	521435.5	364198.5	670076	37922	115107	1016490	227596.5	164151	26594	107605.5	37810	161036	185906	13262	1	HV183	0
53803	360274	743863	48968	26994.5	439335.5	525707.5	439193	620058	27150	94741	1790197	245856.5	189225.5	19724.5	112707.5	43415	151802	288393.5	12510.5	0	HV184	1
45887	248335	458299	59299	20345	471355	499321	370434	398520	30649	85074	761109	270014	188371	22359	87701	31650	158121	151082	12480	1	HV185	0
48532.5	357452.5	589583	45090	19733	412052.5	507637.5	386991.5	515508	31051.5	78210.5	1301432	186152.5	129715.5	16801	111704.5	36961.5	120486.5	232145.5	10359.5	0	HV186	1
59284.5	321236.5	529422.5	57985.5	26812	467037.5	525476	370321	768865.5	36120.5	103675	916652	228500.5	120954	17984	152063	36063.5	181307.5	385919	13902	1	HV187	0
56554	231953	613047	93937	30325	414553	548165	383546	476003	35237	101289	762743	308849	141078	26251	103902	49695	161132	93638	15860	1	HV188	0
48773	203348	371682	41340	15994	305621.5	391930.5	208979.5	499883.5	20551.5	76943.5	1253450	200351.5	146479	16662	112316	32463.5	140192.5	167033.5	14146.5	1	HV189	0
66899	245618.5	461930	49767	11063.5	413597	460705	285717	606483.5	42140.5	108633.5	1409213.5	217751	134996.5	17421	102415.5	49573.5	164010.5	235639.5	12808.5	1	HV190	0
51973	291350	626032.5	59591	20560	370996.5	357282	308884	480832.5	36166.5	76249	1160774.5	276026.5	182901	75976.5	129768	32791.5	111663	122163.5	13209	1	HV191	0
64524	296948.5	446758.5	62388	20597	524283	554811	271284	787122.5	20830.5	97654.5	746855	329261.5	161611	20939.5	145500.5	34407.5	152984	70346.5	13277.5	1	HV192	0
76949.5	334955	887748.5	89767.5	33663	488962.5	586177.5	449052	788491.5	45323.5	110094	1107402.5	275574	134110.5	21926.5	154000	49785	195006	259767	14060	1	HV193	0
47964.5	273330.5	440582	44327.5	15577.5	349128	398010	264860.5	548735	24729.5	80011.5	1393918.5	228305.5	151835.5	17530	115952.5	27237	119241	99866	16593	1	HV194	0
75504.5	393053	925039.5	108479.5	67047	803928.5	768483	834492	833232	55660	134766	1154189	303726	176207.5	23584	127787.5	59643	129368.5	101128	13516.5	1	HV195	0
50608.5	270567.5	530370.5	55149	18472	446127.5	444431.5	389822	578006	31830	111921.5	1061556.5	155450.5	227044	17136	97650.5	25328.5	123415.5	98169	12844	1	HV196	0
50342	179831	267540	46760.5	11054.5	327627.5	416552	219750.5	562974	15095	68328	1685377	242889.5	153272.5	16423	96005	26987.5	98154	119118	16849	1	HV197	0
61914	243009	553397.5	57052	27793	533827	599686.5	310516.5	850161	35386.5	120908.5	1172073.5	236247.5	131481	22511	110884	33984	168491.5	231879	13122.5	1	HV198	0
60614	243527	507229	50472	18353.5	476716.5	547998.5	493600.5	550367.5	29267	91325	1608562	203694.5	241859.5	18881	106274.5	41775.5	113670.5	123622	14080.5	1	HV199	1
56057.5	283354.5	506287.5	40550	17467.5	485402.5	448764	323848	561331	29191.5	82965	1474316	200570.5	125853	19030	115091	47554.5	160626.5	441335.5	15140	0	HV200	0
51878	262992	579636	66727	29492	469429	520196	319676	452159	28035	93169	1342569	289288	174982	25594	99892	40725	169068	121599	15618	0	HV201	0
61745	416203	427750	54000	16088	483582	584470.5	374630	676783	34043.5	76127.5	1332840.5	244915.5	123573	17465.5	159573.5	54259	150621.5	182877.5	13429.5	1	HV202	1
45722.5	179380	613304	50320	15346	472357.5	498352.5	279066.5	534694.5	33718.5	71196.5	1117231.5	201878	109449.5	17356.5	133599.5	46419	167708	109814	12772	0	HV203	0
66848.5	424325	667621.5	65152.5	32665	501619	569543	361531.5	690959.5	32156.5	88205	1534162	240108.5	133265	21097	149304.5	45659	152671	118262.5	15349.5	1	HV204	0
61779	189441	387526.5	54235	20615	409699	454940	316255.5	556663	26742	79283.5	1184953.5	245648	246728.5	20622.5	129396	26683.5	138866	94580	12887.5	1	HV205	0
54964	261099	670394.5	61648.5	17157	430902	512180.5	394357	763180.5	39000	109926.5	1181673.5	194435	137745	18046.5	114087.5	40923	134777	183940	12392.5	1	HV207	1
63617.5	252038.5	690402.5	63081	26864.5	532888.5	547083.5	384665	648814	29042	80616	1774000	241289	131837	19141	154529.5	40426	176224	120748	14438.5	0	HV208	0
56069.5	182047	592940.5	57004	23880	631810.5	583683	371008	617688	32239.5	64586	1370244	261058.5	174409	18758.5	147465	37427	144802	299161.5	12701.5	1	HV209	1
59126	191221	697968.5	60069.5	27920	523953	580016.5	462359	585064	30072	87791.5	1044691	255603	235059.5	21916.5	124310	42745	169963	188938	13742	1	HV210	0
51261	146594	473325	44984	14824	370381	453658.5	262629.5	549789.5	20856	64704.5	2463058	190591	99074	17120.5	139121	41879.5	149896	81568	19805.5	0	HV211	0
49914.5	202836	802849.5	63230	20909	342649.5	424559	288329.5	597720	32819.5	95182.5	1714433.5	186710	157869.5	16707.5	115827.5	45920.5	176210	109962	21034.5	1	HV212	1
69280.5	245241	723100	68303	21754.5	534349.5	547772	401418	660068.5	33525	97618	1520176	223740.5	174947	18809	136680	42412	204383	143515.5	14056.5	1	HV213	0
61781	301654	703616	57640	23216	370958.5	497557	300906.5	614125.5	36742.5	96862.5	780609.5	284338	173255.5	18041	129500	49974.5	155478	89592.5	15625.5	1	HV214	1
66771	266964.5	651701.5	46712.5	24902.5	451260	412413.5	356640	523079	27992.5	66831.5	1382919	227567.5	183643	17102.5	106046	48167.5	139396.5	136960	12999.5	0	HV215	1
52824	238958	441257.5	38083	17672.5	377599	367744.5	223617.5	428067.5	21672.5	47117.5	1806107.5	169533	77517	17103	102152	31283	133769	89212.5	12682	0	HV217	0
71633	323574.5	799297	64904	40198.5	576152	560108	556443	691606.5	45965.5	112997	1769393.5	213937	155010	19750.5	125962	33250	168612.5	153117	11867	0	HV218	0
64010	294355	682484	64423	28284	496508	557124.5	442030	694187	34229.5	91747	834397	233326.5	208057	22618.5	140589	44081	151346	268917	14884.5	0	HV219	1
67399.5	306438	1027165.5	64533.5	35549.5	497162.5	534504.5	332569	821135	39330.5	111955.5	1494144	263999.5	119516.5	20331	140185	36028.5	188520.5	164590	12958	0	HV220	0
55593	203632	582830	45054.5	16534.5	380929	467457	296389.5	574640.5	26498.5	83102	2302273	189698.5	111610.5	16609	146942	35210	161019	96760.5	15458	0	HV221	0
53391	258831	520341.5	47670.5	16350.5	434317	466146	300351	569476.5	25746.5	78084	1747394	249494	120948.5	17222	100046.5	39701.5	151905.5	118780	13149	1	HV223	0
59447.5	235400.5	772190.5	57257.5	28588.5	433419.5	492876	322169	611820.5	32650.5	94702.5	1381418	199018.5	105064.5	18620.5	131756	42592.5	156265	167038	16359.5	0	HV224	0
49088.5	228218	681654.5	62236	23429	524295.5	541235	345661	648074	39821	104229	1353082	211810	125312	18867.5	110814.5	43419.5	148551.5	88494.5	11761	0	HV226	0
67164	327239	631717	68758.5	31966	516733	625762.5	330517.5	798067.5	46289	95987.5	1362429	248735	160911	20165	151600	55666.5	168643	232917.5	11907.5	1	HV228	0
69798.5	279913	984524.5	54231	42166.5	536816	604499.5	369149.5	776802	33294.5	105318	1890241.5	255357	137109.5	22376.5	168681.5	47579.5	182435	255963.5	14379.5	0	HV229	1
56653.5	220812	467306.5	43114	23315	372799	462156	335671	582585.5	20566.5	77676	1620306	201290.5	242504	17116	116252	38388	131698.5	446922	12823	0	HV230	1
72067	354336.5	645070.5	61187	21324	504408.5	560347.5	411254	915798.5	53645	150115	1267124	219691	160392	18764.5	111927.5	45432.5	132520.5	590696.5	12482	1	HV232	0
48839	297342.5	278917	52939.5	12508	385241	399096	201436.5	502707	26820.5	62687.5	1424862	198275.5	205880	15502.5	97027.5	37844.5	128637	91311	13262.5	1	HV233	0
63688	229897.5	494782	53129	22494.5	486227.5	492323	350636	704003.5	33543.5	74374.5	1249370	277530	124980	17864	148086	34779.5	142865.5	309574.5	12589.5	1	HV234	1
60850	267366	611697	57616.5	23730	487002	544169	341070.5	754475.5	39269	105357.5	1392861.5	217223.5	281487	20855.5	125514	36791	159581.5	361736.5	13931.5	1	HV235	0
56803.5	216132	582919.5	48774.5	21723.5	375880.5	479567.5	256617.5	712810	32287.5	84410	1041119.5	221131	249431.5	16621.5	113428	36399.5	149605.5	213620.5	12965.5	1	HV236	0
58475.5	231949	537683.5	62963.5	25550	508600	553311	386994	720912	30386	105070	1430589	276747.5	207061.5	18895.5	138171	41332	182178	224614.5	16392.5	0	HV240	1
67029	340199	616734.5	68031.5	49079	532643	607290	519939	944916.5	52594	139559.5	1790189.5	250226.5	134836.5	25759.5	134113	43201	171445	156231.5	13080.5	0	HV242	0
58900.5	355242	743390	68056	22659	394342	473418	381395.5	637379.5	38164.5	78472	1525030	249892	210195.5	20441	132753	40694.5	106853.5	288942	17310.5	1	HV243	1
59203	205473	458651	45413	17797.5	398068	447438.5	239333.5	619129.5	25553	74015.5	1099052.5	227435	174656	17843.5	110686.5	35003.5	136627.5	145052.5	13173.5	1	HV244	0
62971	352789	181531.5	52927	31700.5	396428	572299	481167	598041.5	26950	103620.5	1786922.5	280203.5	203396.5	17814	106757.5	48995	149859.5	157215.5	11923.5	0	HV247	0
52529	193235.5	442730.5	56060	13839.5	416795	455669.5	240260	637731	31868	95350	1225682.5	189889.5	139054.5	17892.5	111901.5	27494	127080	187100	11693	1	HV248	0
57896.5	215243	379539	45470.5	17025.5	389789	456287	363841	654222	25623	86149	1838361.5	235045.5	178012	16892.5	122143.5	40539.5	137095	141744	15405.5	1	HV249	1
61783.5	276610.5	855426	75650	33758	610863	668069	570197.5	718801.5	35711.5	108314.5	1466641	263885.5	181924.5	20601	138911	37967.5	145690	213611	14261.5	1	HV251	0
54063	234862.5	548645.5	51546	15416.5	446582	469727	289845.5	549652	30373.5	84836.5	1622167.5	206971	117971	26649	134704.5	38221.5	165810	146139	13348.5	0	HV252	0
78584	386682.5	818508	76417.5	18638.5	446913.5	501617	347619.5	588895.5	38689	138954	1763799.5	225354	133848	21417.5	109485	70652.5	162914.5	67171.5	12598.5	1	HV254	1
43451	236150	447117	58264	20013	439060	466963	343647	435883	31263	76570	830282	242531	146307	23439	84222	31566	159424	120850	13002	1	HV256	0
49991	205099	449033	92573	26424	427572	533598	375098	464438	32576	75668	848804	245273	139897	27821	109894	45665	159406	130247	14410	0	HV257	0
59180	254133.5	638221.5	69099.5	26263	472595	578172	406875	698613	38102	110917.5	1416843	208550	131418.5	22755	143081.5	46311.5	171379	113622	13565.5	0	HV258	0
60590.5	318420	444081	59545.5	19822	576146	492537	330859	712916.5	28666	118083	1259596	208587.5	177262	19144.5	119167.5	33320	144678	201842	12329.5	1	HV259	0
57366	245070	577719	51703	20274	460184	413700	340485	525121	26278.5	75478	1191933.5	198695	125582.5	17860.5	104885	30760.5	121590	162229.5	12594.5	0	HV260	0
63921.5	416803	857150	77540.5	50545.5	621693.5	696589	423070	866529	53497.5	124419.5	2072256	232038.5	188843.5	22543	166648	73134	207862	121253.5	14403	0	HV263	0
54573	329361.5	653244	60359	29587	458861.5	507308.5	311759.5	653540.5	33609	96344.5	1265831	208670.5	104533.5	17764.5	125186	37080	113535	154206.5	12629	1	HV274	0
73657.5	333910.5	925697	90071	34127	599611.5	662931.5	534953.5	788286.5	47776.5	113001	868739.5	275771	209238	22130	148337	53664.5	194908.5	455308.5	14270	1	HV276	0
69811.5	335343.5	1066976	71808.5	49637.5	650365	693951	452152	820822.5	43682.5	117840	1556531.5	271797.5	296287	23666.5	174268.5	49178.5	197156.5	264774.5	14798	0	HV277	0
57548.5	286185	878932	75651	17530.5	462963	513680	365323.5	615430	45772	100223	1321940	219491.5	131020	17547	147051	39542	141407.5	238836.5	15884.5	1	HV278	0
80446.5	335137	946238	87156	44913	669781.5	707924.5	650906	896254.5	62511	141310	829769.5	257505	173987.5	22526	127838	47781.5	186688.5	208347	13856.5	1	HV279	0
54396	176472.5	270278	48890.5	18938.5	492645	464130	292375	562040	30990	71768	1822498	322222.5	153672	19339	132286.5	50195.5	143733.5	184000.5	14297.5	0	HV280	0
63510.5	367248	844477	59748.5	23668	414007.5	551078.5	412111	649995	46160.5	76470	1324785	335037	236882.5	19831	112120	53789.5	140859.5	406983	13498.5	1	HV282	1
64820	219249	385674	61391	26207	521589.5	602439	401799	757297.5	35645.5	80034	1169142	361466	148762.5	20661	151216.5	45413	133286.5	164751.5	12244.5	1	HV283	0
62810	239711	551728	62479	25555	532007	519835	331893	509909	31715	91241	1312248	331702	165102	20073	133116	30864	183694	482339	16755	1	HV285	0
62651	312763	429305	69795	20581.5	406938	500098	236691.5	767116	30348.5	84790	1174467	216475	166374.5	17556.5	138051	31808	184314	299083.5	13782.5	1	HV286	0
61554.5	284737.5	571516.5	65579.5	16313.5	452595.5	520671.5	259926	751370	41271	103597	1352612.5	227257	141995	19166.5	133241.5	31159	170562	286208	15044	1	HV288	0
64034.5	199702	841530	65430.5	24852.5	555271.5	565495.5	327742.5	716408.5	33598.5	93127	1171684.5	320549.5	157341.5	21504	161458.5	38674	158349.5	261554	14466.5	1	HV291	0
51389.5	138321	536685.5	46665.5	14675	316650	360052	272782	473828.5	26225	67037	1753237.5	211502.5	110933	15820.5	104879.5	35666.5	151280	175594.5	12926	0	HV292	0
61319.5	303434.5	644675	61413	25282.5	460552.5	490693.5	293792	725079	32462.5	82743	1384804.5	336854.5	112262	17030.5	151334.5	30402	147425	189877	13601	1	HV293	0
64261.5	245770	589050	64649	25603.5	447846	509138.5	248543	783513.5	27643	87213	1799011.5	256738.5	228344.5	18995	143658.5	28480	150664.5	199529	16578	1	HV294	0
68625	335553.5	779411.5	87571	35054.5	496296	532140	339722.5	725988.5	30974	106715.5	1520522	327756.5	148495.5	19822	216008	48193	170801.5	188029	17620.5	1	HV295	0
51399	171560	409542.5	41034	12829	359697.5	409950.5	209819.5	473895	21825	75924.5	1404936.5	241380	139272	19040	139780	28677.5	160942.5	67375	14622	1	HV296	0
60988	281943	674632	51242	27902	438020	509145	361937	435241	35214	88091	1099758	295129	257086	26488	105532	47191	240263	634803	14864	0	HV299	1
69804	349463	645925.5	56825.5	14317	417097.5	547862.5	460629.5	586762.5	36156	106694	1307549.5	251440	183536	18592	113064	64279	151818.5	155341.5	13749.5	0	HV301	1
60308.5	199447	524508.5	46597.5	19079.5	292648	373797	228035	514089	30141.5	74970.5	1561643	327580.5	394789.5	22361	114732	41307.5	161275.5	460826.5	14639.5	0	HV302	1
61766	326562.5	451436	64431	25973	524066.5	611141.5	435379	645803.5	22314.5	86020	1485037.5	270668	143588.5	21394.5	133872.5	33164.5	141373	120349.5	13838	0	HV304	1
55507	253433.5	612718	57216.5	12752	401386	468843	319415	605696.5	39258.5	104663.5	1661787.5	226907.5	160892.5	16407	129749	33175.5	143728	131566.5	17729	1	HV305	0
51329.5	185387	608363	54520.5	10908.5	477814	458605.5	278288.5	698194	36459	101534	1166014	225200	157441	18949.5	126105.5	27985	132047	123016	13005.5	1	HV306	0
53534.5	332176	625815.5	57149	16950	466313.5	491998.5	415197.5	483295.5	32991.5	72720	1348690	215559	268461	23816.5	95477	38031	116941.5	316703	15481.5	1	HV307	1
56994	332028	430655.5	54699	14434	408814.5	445524.5	268349	676392.5	28123	116919.5	1460238	244927	143796	17263.5	102327.5	33662.5	116238.5	72187	12741	1	HV308	0
52846	246879.5	277019.5	53417.5	19767	459808.5	497882	391369	723017.5	26119.5	85080.5	1828293.5	238362.5	163625.5	18666.5	131813.5	38471	139738.5	268956.5	14077.5	0	HV309	1
70829.5	280779	393497.5	55347	24960.5	688326.5	599113.5	462091	696460	33012.5	95167	1592126	237067	126706	21258	163255.5	44347	169543	55031.5	15625.5	0	HV310	0
53583	285511.5	569445	53284	18690.5	448531	490124	331942.5	604371	29584	87008.5	1667896	230061.5	100705	19031	129313	40659	166345	90329.5	12418.5	0	HV314	0
66537.5	282083	738604	62769	28518.5	494689	564904	356995	879033	30024	101821	1249455	273546	153324.5	20167	135845.5	37427.5	177884.5	118637.5	14059.5	1	HV315	0
55943.5	179758.5	700306	49410	20968	288955.5	424794.5	381620.5	478535.5	27708	63942	1456967	395684	254388	18375.5	111010	29722	100775	507439	15641	1	HV316	1
60168	357396.5	691413	67319	26025	556144.5	624066	603268	570975	36020.5	98212	1060673	251084	196309.5	21225	104894	43937	122023.5	448594.5	14204	1	HV318	1
61652	261720	698323	64912.5	20943	518301.5	520616.5	319501.5	888284	49314.5	125225.5	1533254.5	251410.5	102288	18104.5	135859	42822	197403	132403	16066	1	HV319	0
46757.5	290945	434476	48507	22052.5	396152	430202	196474.5	606223	31557	79673	1383137	208022	166017.5	17557	129293.5	36725	150958	141938.5	14907	1	HV320	0
58935	265146	605459.5	43639	19771	389688	407372.5	235382.5	673642	34078	87791	1129605.5	177038	222162	17473	106001.5	28544.5	134718.5	490919.5	11707	1	HV321	0
54959.5	169685.5	478641.5	44092.5	17365.5	458187.5	406952	235314	538373	35559	78203.5	1390542.5	191337.5	79109	18456.5	109816.5	26589	158153	94381.5	11628.5	1	HV323	0
86259	433595.5	1082717.5	77946	54902.5	615658.5	697520	534067.5	839140	51244.5	138961.5	1015560	343947	290360.5	23439.5	149805.5	48642	231578	551595	15239.5	0	HV325	1
56540	410945.5	707069.5	67370.5	36101.5	592668.5	604267.5	435588.5	696915.5	39169.5	101107.5	1607061	244368.5	157714.5	20348.5	137483	58481	160358	314384	12447	0	HV326	0
72399.5	280189.5	850779.5	77850	33663	627198.5	641570.5	408374.5	687542.5	30257	84469	1086827.5	380682	182590	23291	164121	54564	182415.5	726513	17349	1	HV327	0
66397	258525.5	542662.5	68709.5	42748.5	543368.5	711175.5	474814	704951.5	39385	111329	1489548	253975	298762.5	19646	126581	67118.5	202881	781458.5	13674	0	HV328	0
48511	274676.5	483328	54947.5	17785	437499.5	457183	241105	549742.5	31602.5	95001.5	1179291	222035.5	112901.5	19770.5	138905.5	32540.5	148302	178957.5	13143	1	HV329	0
81058	243754	1024070	87629	31662.5	462304	574890	429545.5	635308	50650.5	130494	1229998.5	201733	140712.5	21344.5	148883.5	53437.5	183558.5	101662	12780.5	0	HV330	0
85354.5	360237.5	932387.5	80429	44268	889619	839829.5	722343.5	734528	58671.5	132144	1800602.5	256863.5	158232	23611.5	180871	42078.5	248620	151369	13206	0	HV331	0
55792	299974.5	615377.5	50746.5	27482.5	499810.5	624351	465669.5	625417	33049.5	121352	1842421	240591	329453	19741.5	115235	72774.5	220564	948040.5	11994	0	HV332	1
48969.5	233416	560390	35004	16671	376536.5	358680.5	256177	505901	21423.5	69628	2104169	228971	173142	16133	100692.5	32254.5	134856.5	135973	17148.5	1	HV333	0
48600	207566	601809.5	42399	19073.5	405881	558477	382413.5	673628.5	42822.5	66334.5	1188923.5	241552	269695.5	18875.5	121157.5	46687	133292	344593	13445.5	1	HV334	1
52808.5	202700.5	752420	45409.5	17826	396613	389210	308208.5	559377.5	23036	58772	2032098	284467.5	140269.5	16726.5	129006	40448.5	128256	54378.5	13338.5	0	HV335	1
61014.5	328304.5	559014	71379	23293	422399	519395.5	282913	711170.5	30045.5	121705	1130643	211356	108119.5	18212.5	132123	31114.5	141076	115676.5	12333	1	HV337	0
66375	331648	834089.5	79575.5	47087	874917.5	621295	591509	654786.5	61684	131942	1956861	300974.5	290906	21302	119847	56742.5	151033.5	344313.5	15846.5	0	HV338	1
82012.5	438592.5	797522	88300	72260	895620.5	845781	826463.5	788180	55437	150473	1814194	309728.5	162704.5	25153	128432.5	47412.5	157815.5	62820	13869.5	0	HV339	0
62996	292912	783729	51592	30158.5	524802	619741.5	356673.5	866898	44017.5	111566	1196375.5	226029	200058.5	21368.5	146317	40796.5	155017	293554.5	11784.5	1	HV340	0
56419.5	314246	933206.5	54968	27444.5	591808.5	461068	269111.5	543134.5	27844.5	89235	1440350.5	218257.5	142222.5	22309	138815.5	34271.5	142226.5	197019.5	12092	0	HV342	0
58201.5	230366.5	843184.5	56858	19223	541492.5	528363	398844	667406	43829	90472.5	1505189	190880.5	162379.5	16333.5	150729	45664.5	189356	111642.5	14344	0	HV343	0
69519	307181.5	803852.5	64599.5	29722.5	349380	470082.5	286036.5	642823.5	36394	119929.5	1172071	222583	99632.5	17030	125013	37647	149824	110928.5	11912.5	0	HV344	0
70857.5	458931.5	710652	75269	29015	404753.5	513127.5	380862	783721	45084	144053	1084285	200815.5	126041	19496.5	124935.5	35266.5	137158.5	249862.5	12865.5	1	HV345	0
67160	252771	591216	57962	28415	624189	610095	463840	583914	37126	102898	1013697	311366	129101	22490	124698	34902	215483	179226	13732	1	HV346	0
54387.5	324500	516907.5	54220.5	18987	443893	435406	236793.5	707294.5	27090.5	91372.5	1072448	223794.5	199644.5	17357	107347.5	28699	132463.5	181624	12368	1	HV347	0
66800.5	259623	733516.5	68609.5	18330	433959.5	449103.5	257203	683792	35442	112844.5	2071634.5	245042	125460.5	18521.5	157820	50204.5	220064	76715.5	14947	0	HV348	0
64615.5	189897	552584.5	57343.5	15754.5	403391	502014.5	245292.5	631358	34035	84305.5	1223941.5	270411	157215	17742.5	111216.5	39899.5	153638.5	125246	13838	1	HV349	1
71202	251138.5	563846	77180.5	23086.5	435628.5	592726	368253.5	608780.5	34766.5	107304	1810291	273167.5	147962	18533.5	119263	61187.5	178643.5	32980.5	12916	1	HV350	1
60306	229431.5	725125.5	58779	17305	396016	478199	396869	547068	32081.5	85029	1753537	268060	317460.5	18059.5	101447.5	43068	131644.5	532787.5	13476	1	HV351	1
77423.5	383130.5	764252	57595	41537	588638	707691	521146.5	687836	42945	117951	1039036	243522.5	106106	20856	126297	75945	184024	159242.5	12976.5	0	HV352	0
53653.5	235243	639069.5	51016	20848.5	378678	482575	291595.5	556323.5	29773.5	84083	1728907.5	184814	92352	19130	131217	38942	123114	86577.5	16470.5	0	HV353	0
71489.5	403318.5	840748.5	86022	58783.5	659388	753501	576013	1005088	50194.5	211752	1292755.5	302248.5	142101	23693.5	139026	44728.5	183415.5	106895.5	14012.5	0	HV354	0
66067.5	367769	724034	67120.5	28964	533446	582055	434285	846041	30226.5	100738.5	1011869	235533.5	164692	18774	146335	48698	135477	99096	13426.5	0	HV356	0
74282	357277.5	556766.5	78740.5	37544	538220	665064	474922.5	860165.5	44383	125501.5	1675972.5	344619.5	196552.5	26218	141318.5	40505.5	149381	155004.5	14764.5	0	HV357	0
69041	369020.5	851551.5	69915.5	37282	473807	566488	369283.5	758743.5	53695	129846.5	1454782	259123	140588	20203.5	124863	36820.5	122133.5	167799.5	12158.5	0	HV358	1
73255.5	270509	729982	78500.5	35296.5	470930.5	553949	392047.5	720639.5	42581	130133	1192670.5	209213.5	144151	18700	144535.5	40575.5	156622	188610.5	12983	0	HV359	1
67473	367856.5	779783.5	86750	39419.5	520357.5	611899	511383.5	943585.5	56658.5	159324.5	1366043	274934	161851.5	21716	146315	46753	118596.5	278222	13655	1	HV360	0
59913.5	316786	504544.5	60457.5	21478	536214.5	673348.5	412741.5	681908	45402	130911	1591215.5	263455	135138.5	19353	126451.5	38921	121912	105288	14633.5	0	HV361	0
58286.5	403113	928351	62251.5	22185	418476.5	498665	379425.5	814169	44216.5	122383.5	1788173.5	259656.5	129095.5	18224	110555	43179.5	105654.5	211970.5	13969.5	1	HV362	1
58632.5	398524	709740.5	77774	33928.5	480730	513515	373023.5	653950.5	41425.5	112666	811755	243354.5	162061	21870	120595	38290	131193.5	210927	13675.5	1	HV363	0
51312	338414.5	419056.5	52938	21022	367133	424604.5	275091	565644	29357	85280	2061217	199665	97617	18647.5	136904.5	34307	115984	68037	15528.5	0	HV364	0
50774	347583	381067.5	45233	21548	305401.5	354521	234133	512560	24395	86700	1604194.5	184534	106277.5	14725	106795	20044	91628	95228	14496	1	HV365	0
56026.5	379358	731394	69810	24300	386412.5	486182.5	309787	612724	38091.5	96957	1263688.5	222698	135929	18367.5	124812.5	38906	117863.5	129108.5	14416.5	0	HV366	0
63669	280432	743508	70695.5	25696	441747	449373	306064	698707	37250.5	119422	1192333.5	252063	134201.5	19580.5	135560	39654	115427	69530	11147	1	HV368	0
63897	503347.5	738460.5	64464	26664.5	576180	627880	404813	692016.5	42346.5	105918.5	1393262	256651	143511.5	20637	159559	51753	156180	158305	14563.5	0	HV369	0
64402	293961	617409	68740	25790	499631	534611.5	330426.5	813896	39945.5	105240.5	1141923.5	234082.5	129894	17786.5	124815	37008.5	123329	54565	12015.5	1	HV370	0
55852	465902.5	661444	89781.5	27001.5	350007.5	535414.5	366089.5	654160.5	42341.5	115236.5	1588501.5	305284.5	114574.5	19152	145276	32365.5	120176	219593.5	19653	1	HV371	0
62143.5	312141.5	713696	73059.5	29690	476661	544905.5	362431.5	745543.5	42357	112581	651018	247250.5	141785	20510	131426.5	38350.5	123666	164678	12838.5	0	HV372	0
71801.5	319680	681696.5	71286	35560.5	501294.5	556238	434649	726932.5	47231.5	120094	1194124	254448.5	193765	21350.5	146783	46181.5	149358.5	251011.5	14517.5	0	HV373	1
57432.5	296230.5	841111.5	63498.5	31423.5	465812	554817	359441.5	671990	29296.5	104958	1982645	225409.5	135511	18213.5	114027.5	40298.5	159058.5	495424.5	13273	0	HV374	1
69323	522168	1019059	112416.5	47576.5	997301	742307	519724	883932	83877.5	225899	1151293	284397	121144.5	26271.5	140458.5	49469.5	113278.5	306276.5	13933	1	HV375	0
77641.5	332515	773317	65577	29764.5	493505.5	662961.5	506155	671995	40286	103152	1346931.5	254775.5	236805	22301.5	132721	46322	159570	168600	13881.5	0	HV376	1
58632.5	354852.5	483418	60030	21406.5	451304	506589	347536.5	601339	31932	80936.5	1760260	235066.5	110013.5	20249	163387	39394	157102	80569	16056	0	HV377	1
62359	264499	848348	62680	25842	393778	424599	293456	549102	34865	86931	1556713	206457	223388	16644	142169	37463	175646	172224	14542	0	HV378	0
64198.5	388849	493326	62015.5	25830.5	359865.5	453576	203143	762645.5	20278.5	87250.5	1212498	310442	195409	16694.5	124674	27835	152811.5	175738.5	14368	1	HV379	0
80227.5	383293	713495.5	64911	30605.5	495966.5	697137.5	474176.5	768434	36857	122609.5	1098849.5	292917	324089	19867	158646.5	66714	182786	290129	15620	0	HV380	1
57599.5	363089	894898	57439.5	25225	520367.5	542343	325391.5	681878	45019	104599.5	1612993	262237	106190.5	19003.5	147742.5	40338.5	137282.5	115974.5	11910.5	0	HV382	0
60496	367897.5	1042907	72783.5	35633.5	466537	572665.5	376825	732613	41890.5	118436	949444	225606	156641	18424.5	142466.5	63631	141327	235576.5	12900.5	1	HV383	0
51183.5	334280	446188	56500.5	24536	383093	489406.5	309598.5	632982	34467	95428.5	1517621	227030	85125	18123.5	113644.5	40184	103922	198096	10879.5	0	HV384	0
58566	486877.5	1018978	97132	48175	545181	700909	544174.5	856749	44956	132062.5	1183108.5	283200.5	358211.5	20142.5	126526	39213	141377.5	409365	14071	1	HV385	0
49027	367079	637133	55835	10999.5	387526	427034.5	362827.5	603247.5	35067	125922.5	1754427	161782	157242.5	15559.5	128138	38710	103479	351139.5	14174.5	1	HV386	0
78960	534079	721348	62115	31582	466214	607109	436218.5	714962	36616	100660	1597167.5	295824.5	78763	20891.5	121291	35928.5	151266.5	162073.5	12692	0	HV388	0
62147.5	363678	661046	65647	25979	437532	511695	317340.5	601620.5	49453.5	87678.5	826288.5	293680	177143	22934.5	124662	35928.5	130440.5	393855.5	13855	1	HV389	0
53675	319274.5	544207	70362.5	21983	415211	438092	300257	638384	37062.5	83158.5	1058009	164225	91772	20635	120281.5	44162.5	124535	118085.5	11322	0	HV390	0
59671	393491.5	807878	69396	31405	392072	479137.5	275845	665131.5	42490.5	128019.5	1859618.5	268471	101466.5	17917	130197.5	46400	131449	115830	12413.5	0	HV391	1
70175	319590.5	734658.5	60495	34274	502077	654722.5	656411.5	643335	35877.5	104947	1272967.5	259050	374073	22600	115943	56730.5	136078.5	603138	14445.5	1	HV392	1
59840.5	341897	738129.5	62415	25186.5	437249	509690.5	336987	685246.5	39007	98944.5	1222394.5	260756	147467	19139	129028.5	41024	132130	266161.5	12816	0	HV394	0
54752	325009	716454	59730	29580	406085	532209	327026	689487	46243	92178	1190158	283290	129354	19204	139559	40627	125234	103404	14168	0	HV395	0
69374.5	458716	935343	81855	34708	597075	666194.5	445870	897771.5	47249	112187	1016258	260093.5	117803	19655	163826.5	45635.5	150027	38864.5	12249	1	HV396	1
62035.5	366064	1039840	75416	51340	589653	577421.5	486688.5	760544	51270	125195	1878901.5	248092.5	168718	21222.5	131727	40972	146696.5	351651.5	15874.5	0	HV397	1
74796	363801	1143502	77273.5	31226.5	376884.5	576129	366219	690255.5	34447.5	108954	1510222.5	247384.5	223392	22480.5	182080.5	69754.5	141972.5	58020	15682	1	HV398	1
61264	302379.5	905771	57182	33480	406620.5	554466.5	375074	729823	55613.5	104649.5	1037553.5	238493	138644.5	17250.5	134461.5	44658	130316.5	233004	13266.5	0	HV400	1
68349.5	388535	879142.5	86105.5	40509	514773	550702	340460	724738	48463	113672	1544187.5	273351.5	131687.5	21122	146326	42018	119282.5	184332	15040.5	1	HV401	0
52966	296760.5	502128.5	99115	21415	450751	444148.5	259336	708823	31828	87629	1280903	166082.5	104649	25604.5	117892	47093.5	86963	140908.5	12310.5	1	HV402	0
61859.5	472425.5	445606	66573.5	30148	543449	550470.5	319692.5	641761.5	43072.5	92881	1625519	300304	107602	17092.5	146266.5	34564.5	150257.5	97290	17049.5	0	HV403	0
54439.5	356854.5	594545	59807.5	29086	337315.5	419240.5	269451	532793.5	27812.5	102115.5	1256115.5	176068.5	247393	16017.5	110057.5	36564	150949	857080	13830.5	0	HV404	0
50880	349543.5	644110	57708.5	22096.5	383501	441251.5	287203	602416.5	33482	96835.5	1034950	199665.5	121102.5	17023	111102.5	33471	119699	135929	11983	1	HV405	0
65624.5	502027	780961	72453	33067.5	538800	629236.5	463440.5	757198	37880	116117.5	753464.5	267239	148123	22147	132340	43892	143040.5	177721.5	14466	1	HV406	1
59588.5	348762	704798	66229	27435	407707.5	481784.5	329124	627576.5	36022	102849	1059448	227067.5	159662.5	19570	132323	38355.5	115474.5	155498.5	13435	1	HV407	1
62657	358663	759355	77262	29484	482954.5	534749.5	362850	726203	41619	104091.5	731101.5	271004.5	150029.5	19552.5	140036	37338.5	121046	183667	13381	1	HV408	0
57854.5	380418.5	599419	59491.5	30035.5	364488	566829	359997	624378	26212	72101	838328	268365.5	160681	17164	132258.5	42961	140661.5	335705	13711	1	HV409	1
68830	430733.5	950881	68886.5	40615	466245	582487.5	330831.5	689539.5	37914.5	86379.5	1293325	242663.5	112629	22762	142084	27432.5	190073.5	129605	18758.5	0	HV410	0
57477.5	280404	562991	58083	19641	415280.5	444193.5	279453.5	641355	31014.5	99976.5	964825.5	233094.5	178914	19551	125833	38432	116420.5	133761.5	16183.5	1	HV412	1
66937.5	389140.5	571685.5	84218	28950.5	538270.5	657695.5	451269.5	722381.5	46222.5	135838	1321236	341827.5	161879	20172.5	144357.5	51977	128727.5	97451.5	12127	0	HV413	1
92388	389108.5	1057761.5	78458	34462	683067	640409.5	429313	650940	50563.5	131499.5	1254189	298879.5	154484	25398.5	153953	62852	203606.5	125503	16532	1	HV414	1
48578.5	297632	239536.5	37794.5	11865.5	376601.5	365352	316334.5	394835	21626	56895.5	1323914.5	166960	152188	16837.5	105163.5	42556.5	81919.5	220500	13963	0	HV415	1
62352	391509.5	619926.5	76684	28708	405227.5	451849	315201	674845	35059.5	108808.5	1538390.5	362705	177285.5	19474.5	140474.5	46843	130567.5	67984	12357	0	HV416	0
47780	413855.5	636580	62882	25877	393426.5	450875.5	319890	547151	29302	82649.5	1415660.5	243267	234419.5	19214	113185.5	50349.5	118010.5	208954.5	16055	1	HV417	1
62012	334494.5	780247.5	67856	36896	500521	534099.5	377057	638399	37937.5	112767.5	1172275.5	239852	135369	18467.5	124104.5	39301	130908.5	129755	13231.5	0	HV418	0
48392	368169.5	705730.5	49916.5	24630.5	492617	460509	301869.5	520575	25017.5	101169	1393998.5	200149.5	104050	19824	115165.5	44894.5	113073	141555.5	13865	0	HV419	0
58448	248625	677854.5	78158	27552.5	509528.5	678098.5	486269.5	857174	47507.5	136897.5	1582229.5	285415.5	114073	19732	147811.5	24734	140347	119238.5	14667.5	1	HV421	0
57058.5	469329.5	699392	44547.5	17083	392117	470573	369211.5	754412	32263.5	91173	1624062.5	242842.5	196731.5	17347	104923	76457	108080.5	152396	12088.5	1	HV423	1
70471	498465.5	1184086.5	95091.5	43208.5	604723.5	645259.5	599488	824769.5	50128.5	131375	1517850.5	279422	137170	20044	138524	43520	128359.5	122150	12581	1	HV424	0
43284.5	262818	511316.5	40976.5	10958.5	275728	359314	253689.5	454732.5	23382.5	63243.5	852697	240882	241476.5	16359.5	115268.5	61002	104632.5	136093.5	14602.5	1	HV425	1
60619.5	362010.5	789782	64412	32306.5	433408.5	536546.5	487507	613875.5	44422	115882	709110.5	250866	265776.5	21111	130940.5	45788.5	108426	279512.5	15850	1	HV426	1
56469	240244	480880	56286	23071	358282	455099	267011.5	622727	43961	84767	933885	211657	102549	19008.5	109218.5	30380.5	118429.5	176488.5	14815.5	1	HV427	1
58188	421867	432622.5	48957	16873	385801.5	497515.5	377795.5	560216.5	37827	68647	1473599	247270.5	175446.5	17309	123664	42489	107342	91518.5	11909.5	1	HV428	1
54244.5	267131	504091.5	51603	18057	470257	395408.5	237188	552867	23867	82684.5	1613307	176998	65136	14624	91307.5	39910.5	77913.5	57864.5	9501.5	1	HV429	0
65486.5	302548.5	963142.5	66684.5	30709	514679.5	594865	367412	800614	42184.5	104973	1251079.5	249039	115186	17998.5	153689.5	34799.5	133129	224444.5	14488	0	HV430	0
64162.5	393981	813820.5	74024.5	28883.5	454769.5	499699	379480	689003	37503	107537	1042557	230156.5	174632.5	19117	137850	49258.5	117661	361983.5	12530	1	HV431	0
64119	419521.5	898689.5	69242.5	38053.5	437420.5	534255	385626	670851.5	33706.5	103652	1606741	275423.5	261354	18142	125476	68261.5	159565	390943.5	12441.5	0	HV432	0
87274.5	556243	1137943	106367.5	40211	632874	694250	623983	919118	65139.5	166101	772927	306543.5	172516	25211	178986	53182.5	179120	207190.5	14043.5	1	HV433	0
71132.5	450708.5	631586	68857.5	31480	563163	527152.5	321638	733573.5	37096.5	105719.5	1201559	209139.5	94809	20040.5	115668.5	43915.5	128103.5	168484	11998	1	HV434	0
53670	385874	535353.5	71655	18301	408155	441925	208790	652366	33488	85469	1845101	241831	144369	15896.5	112939.5	36437.5	128316.5	94935.5	15357	1	HV435	0
61066.5	341305.5	719093	70572.5	25567	356146.5	620559	478292.5	740912.5	45388.5	105795	1253428.5	288597	154929.5	24587.5	116024	52255.5	144222.5	365985.5	17240	1	HV436	1
74689	419136	970992.5	80741	35606	555232	600148.5	380738.5	779432	39074.5	120190	1409824.5	253183.5	161676	18862.5	190183	43558.5	164487.5	99584.5	12065.5	0	HV437	0
69401	338825.5	721218	68873	24645	497768	584132	384488	690985	39661.5	126889	1023527.5	249443	228369.5	20071	148778.5	39172.5	157085.5	267702.5	14084	1	HV438	0
74834.5	446007	1119302.5	78609	43835.5	596090	549222	365314.5	875507.5	42494.5	107349.5	1653362.5	275056	198594	18682.5	174703.5	29127.5	145781.5	275469.5	15224.5	1	HV439	0
64709.5	513275.5	888482	64491	26681.5	372818	501702	344579	706662.5	33985	120591	1333098.5	248956.5	144972	17920	142984.5	56143.5	113349	158337	12219	1	HV440	1
82783.5	378784.5	851120.5	81154	46428	685123.5	777196.5	538859	869185.5	61496	142339	1245574.5	341576	155708.5	22390	142067.5	57648	175766	133738.5	15144	0	HV441	0
72642.5	383105.5	1056549.5	89971.5	44197	485729.5	571495	466506.5	845873.5	54749.5	126857.5	962475	293830	131510.5	18451.5	133782.5	32609.5	112464	210375	12757.5	1	HV442	0
65608	428571	1288897.5	88616.5	46363	598000	687902.5	432081.5	908698.5	56446.5	159654.5	924813.5	258114.5	139325	20599	150082	53604.5	159718.5	126481	14274.5	0	HV443	0
67741.5	252743.5	615843.5	79163.5	19775.5	422565.5	578633.5	319337	857711.5	43224	154241	1237694.5	219390	184674.5	24111	127865.5	52962.5	129253	108567.5	11382	1	HV445	1
63623	310665	749582	58835	27464	639743	651402	494018	642788	38441	112349	1333407	330902	205051	22478	125942	37105	212231	183288	15926	1	HV446	1
67438	209303.5	670741.5	48892.5	15996.5	413218.5	419849.5	198128.5	618109	38733	102156.5	1974266	232177	249400	20293	116742	21871.5	122323.5	71210.5	14840.5	1	HV447	1
60433	172339	710870.5	45943	24587.5	457580	551057	372916	666451	27302.5	98766.5	1366080.5	249429.5	212398.5	17498	147431.5	46817	151450.5	79538	16450.5	0	HV448	0
69186	357528	644887.5	71565	31296	506949.5	615886	376398	856652	39928	142898	1093670.5	274060.5	179695.5	20593	136424.5	38205.5	151634	228537.5	12316	1	HV449	0
57616.5	234980.5	824412.5	47989.5	25388.5	542922	501641.5	398897	615385	34680	104141.5	1152884.5	225709	98788.5	18776.5	115077	25638.5	105364.5	215984.5	12949.5	1	HV450	0
65205.5	264514.5	672065	54265	28078.5	450234	560739	435963	616009.5	33891.5	99988.5	1109555	217122	116699	22721.5	117481.5	52691.5	139959.5	148515	41977.5	0	HV451	1
87120	350904.5	1066609.5	88186	36724.5	540079.5	630658	426141	1043373.5	60223.5	169704	1250050	288442	170274	21071.5	174904.5	39390.5	152535	235303	14830.5	1	HV452	0
61219	261488	824700	57970	19110	405955.5	495361	391328	655833.5	32658.5	112449	1674675.5	218388.5	163993	16581	130026.5	33325	109883.5	133868	16198.5	1	HV453	0
65440	343207.5	919507	109869.5	44484.5	653373.5	733308.5	548454	910555	71594.5	161062	1110005.5	330474	165296.5	23361	132908	54169	161603	195406.5	13741.5	1	HV454	0
66802	339326.5	970081.5	76276	33299	478287.5	552081.5	384123.5	676271	48167.5	112024	1021093.5	241100.5	123527	20116.5	136300	47195	146085.5	118536.5	14408	1	HV455	0
56918.5	223564.5	929814	63387.5	20124.5	326769	589169.5	283391	662065.5	34444	80197.5	1156557.5	160348	129531	15709	158542.5	45467.5	137520	186319.5	15380	1	HV456	0
54789	247094	482807.5	50521.5	19562	389207.5	509859	264332.5	664179.5	30703.5	112157	1522124	209697	132739	15680.5	91523.5	41326	118075.5	181113.5	12960	1	HV457	0
65270	311596	1036788.5	83401.5	34122	503795.5	753290	484393	816106	46265.5	136122	1495190.5	301908.5	172957	20107.5	139914	43176	163732.5	97659	13141.5	0	HV458	1
77409	144006	482966	58065.5	31094	500054	788097	357908.5	725098.5	32398.5	92895.5	1450351.5	348393.5	92419	21203	124389.5	39653.5	166562	74812	15002.5	0	HV459	0
59463.5	380570.5	801038.5	54188.5	30927.5	395688.5	552022	310241.5	633093	31945	68914	1091416	278567.5	181858	19539.5	144135	39875.5	139167	197536	12845.5	1	HV460	1
70663	222217.5	814704.5	67498.5	35633	713240	756865.5	483804	700352.5	48914.5	133164	1370195	262049	138943	22798.5	158084	46087.5	140900.5	245378.5	12137	0	HV461	0
67282	292152	934034.5	66598.5	29891	462301	609915.5	376782	735918	42087.5	113789	1308457.5	236689.5	133748.5	18115	148715	55163	138100	81538	13658.5	0	HV462	0
72488	312503.5	824398	65377	33134.5	528803	640714.5	357894.5	879709	40265	131044.5	958079	259542.5	164141	21525	142200	41925	168872.5	247916.5	13855	1	HV463	0
81767.5	392679	1201408	82721	39248.5	556737.5	694699	532907.5	857783.5	62069.5	142026	1056760.5	246465	217231	21712.5	165547.5	64522	141448	1432815.5	13018	1	HV464	1
62187	398528.5	867451.5	75998	25754.5	339155.5	437018.5	292037.5	633232	56316	132386.5	1250842.5	189683	132418.5	15890.5	106533.5	32996.5	98792.5	311431.5	14285.5	1	HV465	0
66904	388343	802851	93188.5	31713.5	621315.5	711533.5	445597.5	1020956	65428.5	184611	1363754.5	279092	161966	20946.5	142842.5	46474	165679	196465	14870	1	HV466	0
83902	452761.5	1124498.5	90505	50738.5	583924	760117	532086.5	1027800.5	58787	167000.5	1525811.5	311138	141539	26243.5	140633.5	47021.5	156951	191939	15644	0	HV467	0
53961	229489.5	210551.5	72960	20941	409919	547108.5	423080	693459.5	37742.5	109698.5	2257653	486509	159047	20868.5	148882.5	48418	141056.5	162266.5	17554.5	1	HV468	1
72677.5	365194.5	745071	75325.5	47075.5	426670	730331.5	427629	765765.5	44083	212043.5	1201359.5	236159.5	120646.5	19737	115709	60867	153906	333044	12414.5	0	HV470	0
63692.5	308660	771496.5	64409.5	33178	546511.5	671454.5	433878	936831.5	43841	131616.5	1231933	299622.5	142915.5	22156	153205.5	41440	161731.5	323189	13120	0	HV471	0
77866	401458	816756.5	74401	52278.5	677381.5	739422.5	543616	936422.5	48513	131100	1806262	309189.5	147630	21500	173450.5	47154	190893	232679	14509	0	HV472	0
51838	220752.5	520357.5	78323	23119.5	430409	575446	383532	665627.5	31083.5	81933	1672962	245224.5	182243.5	29273	110770	44086	123730	179398.5	14940	1	HV473	0
64220.5	287054	608577	53833.5	27093.5	458798.5	574720	424416.5	685786.5	31830	95269	1716997	250917	132420	19276.5	131714	46955.5	158462.5	94823	13536.5	0	HV474	0
67341	373133.5	871425.5	64685	32905	452336.5	546515	382770.5	704360	38907.5	117043.5	1172220	260041.5	116361	19530	136844	44883	131802.5	126615.5	12481.5	1	HV475	0
56874.5	239944.5	534758	55579	23123	406790.5	468777	265083	656776.5	33414.5	117787	1141669.5	249184.5	112939.5	17737.5	111088.5	31132	123831.5	133891.5	11388	1	HV476	0
60106.5	221638.5	612961.5	47801	22733	628973.5	505848.5	351570	717821.5	31510	135117.5	1032363.5	222956.5	210018	17762.5	113870	42400	140508.5	291900	12802.5	1	HV477	0
65477	278400	761162	55680.5	23001.5	516964	583937.5	349564	872231	35900	101522.5	1443213	188038	139832	16864	117275.5	36900.5	125897.5	254998.5	11772.5	1	HV478	0
84690	461521.5	924107	110658.5	68456	825618.5	886160	874511	955331.5	87341.5	242010	1216944	348874.5	186486	24471.5	122241.5	54473	149958.5	109284.5	14856.5	1	HV479	0
53806.5	271165	676420.5	59264.5	22997	400523	515811.5	360081.5	724931.5	37729	105519	1292183	326670	155531	20231.5	164739.5	43809.5	157169	168282.5	16528	1	HV480	0
62713	424158	617671.5	51647	29689	500871.5	640339	326541.5	1023849	39885.5	162706	1229413	274381.5	126876.5	21167.5	132885.5	53296	140851.5	178353	12802	1	HV481	0
44589	282107	488300.5	51370	20021.5	425126.5	431986	308871	613293.5	25632	75951	1893716.5	238039	160933	15930	122389	38560	127323	180325.5	13782	0	HV482	0
64680.5	320107.5	763038	59877.5	27771	437373.5	499276.5	278377	696433	31390	103809.5	1222891.5	261240.5	110159.5	18965	145139	29579	160156	57344.5	13866	0	HV483	1
64922.5	317413.5	778881.5	66549.5	27184.5	445130.5	506431	300238.5	695667.5	31691	106119.5	1084831.5	245244.5	111028	19501	140776	33802.5	153626.5	66168.5	11935	0	HV484	0
64087.5	281595.5	938237.5	134665	33008.5	475316	545654	360349	797172	51764	138731.5	645316	257458.5	126234.5	34192	134359	66029	128513	115793.5	14433.5	1	HV485	0
55116	277101.5	556234	62810	23252.5	401894	472575.5	233808.5	715141	28205.5	101878.5	1397582.5	230742	119136	18926	126513.5	29222.5	123802.5	74453.5	14982	1	HV486	0
57193.5	318707	574658	46702.5	19677.5	390884.5	509103.5	333479	565610	28037	85521.5	1589513	266982	172414.5	21277	122101	42210.5	138022.5	131119	16002	0	HV487	1
63533.5	410940	603080.5	63588	31036.5	455176.5	542291.5	255640	686343	32158	115623	1369249.5	276888	120084	21525	123506	27367.5	153379.5	203718	12970	1	HV488	0
67712	465152.5	696827.5	101170	28928	570551	738426	575065	1058565	65116	190899	1163696	358440.5	166503	20547	153018	47788	128594.5	206003.5	17864	1	HV491	1
61147	325878.5	799324.5	65968	27141	511559	594302.5	377941.5	729982	34974	125583.5	1671401	326797	159685.5	21378	137831	49171	162474	156548	15870.5	0	HV492	0
57218	278877.5	832020.5	77477	35275.5	544799	659717	389562.5	818020.5	49610	141891	1210483	303553.5	128469.5	21560	144305	49422.5	157676.5	146817.5	13754.5	0	HV493	0
61494.5	320641.5	542168.5	74826	18562.5	421878	533980	253921	719401.5	26967.5	148895.5	1640587.5	267681.5	128328.5	16977	125783	37097.5	143614	74304.5	13360	1	HV494	0
72283	333328.5	1013821	97460	33143.5	439297.5	576556.5	240532.5	854301.5	56839	122706.5	1267607	266997.5	152482.5	18704.5	135859.5	32544.5	180343	154250	11888	1	HV495	0
62030.5	452948.5	1053519	81126.5	30747	380853.5	452541.5	336147.5	360768	68291	129105	1323202	263291	133919.5	18432	175376	62443	139094.5	208090	17462.5	1	HV496	0
59654.5	331278	777087.5	82100	33493	553664.5	595625	475479.5	857559	41960.5	127583	1273691	285813.5	172526	21893	142269	50314.5	157615	189864	14730.5	0	HV498	1
57707	334857	513691.5	92220.5	22034	380858.5	515744	332076.5	779094.5	38280	128242	1110070.5	273856.5	177811.5	28032	116555	48862.5	126742.5	133271.5	14475	1	HV499	1
57055	282841.5	478105	67136	29328.5	509092.5	569530	395583.5	780156.5	41542	116984	1258863.5	292610.5	129475.5	20182	129485.5	42256.5	133979.5	181260.5	12660.5	0	HV500	0
55526	348134.5	754312.5	64917	33449	487478.5	592374.5	395401.5	719410.5	43892	125130	1313644.5	271634	138269.5	18916	129117	45569	147055	139228	13285.5	0	HV501	1
67853.5	392311.5	1111069.5	97973.5	43077	670808	715484.5	493416	959308.5	53980.5	176180.5	1211745	341610.5	173165.5	20008.5	158423.5	56799	134845	250019	12362	1	HV502	0
69571	378051	874727	94066	35624	499986.5	670471.5	494120.5	1003098	52072.5	161300	1123684.5	284409	160572.5	24500.5	146857.5	49573.5	142392	215820	12714	1	HV503	0
64730	300279	505566.5	66148.5	27970.5	528615	572332.5	429061	741069	42267.5	115320.5	1252370	329411	153008.5	23492	153776	36672	135960.5	277935.5	15194	1	HV506	0
59889.5	268233	739697.5	75358	23385	407688	572383.5	430340.5	693889	39432.5	138272.5	1366871	312458.5	129608.5	18297	140287.5	52447	147557.5	100926	16183	1	HV507	0
64451	335953.5	649657.5	74078.5	33368	449061	587351.5	471464.5	757551.5	36840.5	126082.5	1143816	325055	133721	21144	106789	45615	122194.5	99045	14983	1	HV508	0
63603.5	494482.5	1047824.5	68181.5	33429.5	458016.5	588200	424736	830527	50574	105721.5	1006777	245256	283972.5	19916.5	117886	60622.5	130345	316286.5	12931	0	HV509	1
78057.5	360683.5	1220863	109120.5	38610	524483	741379.5	361869.5	962432.5	66653	150392.5	1312858	364338.5	222928.5	30316	180624	52821	186972.5	353650	16980.5	1	HV510	0
47109.5	239523	449637.5	55781.5	25601.5	450804	480247	351925.5	601724.5	28874.5	85370.5	1636326.5	264656.5	121620.5	20570	119584.5	32825.5	116150	197366.5	18911.5	0	HV511	0
52037	260690	655224	65992.5	19480	336484	470857.5	394386	682996	38858.5	102939.5	1283915	269264	147391	18998	140265	47767.5	118333	259310	16071	1	HV512	0
51032.5	231157	510763	84778.5	22125	391217	481343.5	290113	781944.5	33575	117291	1099673	240489.5	224816	26037.5	135541.5	37899.5	119281.5	324182.5	14912.5	1	HV513	0
64377.5	333503	875211	66252	43640	554371	652345	420767	700022	44153	129841.5	1421526	232391	113962	19944.5	116258	41487	142580.5	169320.5	14605.5	0	HV515	0
68319	341984	805667.5	68338	28778	543781.5	589331.5	387342	916114	57180.5	149280	1442484.5	239932.5	99876.5	19120.5	119850.5	40088.5	126147.5	111570.5	12169	1	HV516	0
56600.5	238569.5	599896	62737	33355	493096.5	582752.5	388498.5	720793	33168.5	95783	1699222.5	324216.5	95312.5	20173	146117.5	34075.5	113308	124250	18056	1	HV517	0
50523.5	292567	721679.5	66814	31125	437694.5	604258	330013	791504.5	30862	105426.5	1752569.5	301030	106638.5	21660	140333.5	38201.5	156159.5	135666.5	22778	0	HV518	0
59014	361823	832502	76953	42078	609917	618169.5	495957	777161	45511	131017.5	1484837.5	276119	148076	20299	108966.5	46720	148480	179310.5	12079.5	1	HV519	1
59006.5	305448	699230	65226	26364.5	516084	623114	416997.5	881920	37319	123044.5	1265826.5	310876.5	203288	20184.5	136418.5	43514.5	127109	412931	14825.5	0	HV520	0
51017.5	204361	610093.5	53538.5	21037	454396	501706.5	313414	649393	27934	105127.5	1318803	231996	140803.5	19600	145120	42516.5	132262.5	217230	13488.5	0	HV521	0
60510	322959	849427.5	70257.5	31474.5	571258.5	598160	382128.5	830357.5	46921	143367	1143129.5	324200.5	134544.5	20518.5	156330.5	46047	173958	158814.5	13303.5	0	HV522	0
55685.5	287557.5	557825	54953	26231.5	486590	523713	293098.5	654982.5	32850.5	139513	1314698.5	244943	137826	18258	113268	31541.5	132594.5	215997	14554	1	HV523	0
52042	410144.5	703618	66454	33476	585911	725270.5	433860.5	737029	51804.5	126267.5	1314708.5	256410	114093	24757.5	141092.5	43256.5	164842.5	190238	13392	0	HV524	0
65439	324818.5	700701	67756	23124.5	460071.5	563748.5	319813	662526.5	38429.5	128751	1432506	254271	145866	23538	105999	44810.5	139049	129913	12648.5	1	HV525	0
46720	275276	901835.5	61860	34434.5	484214.5	554234.5	379294	739677.5	34706.5	129319	1394761.5	277169	157908.5	18137.5	114281.5	49351.5	153510.5	126609	14839	0	HV526	1
58176.5	285938	580230.5	63480.5	26586.5	415651	523985.5	404111	631342	34538.5	103415.5	1025366.5	303902	164521.5	23444	125621.5	39127	163449	172511	16346	1	HV527	1
81970	263010	779527	48767	30786.5	523294.5	621467	457158	797874.5	37060.5	116057	1502817	233581.5	169753	18535.5	142041.5	55635.5	157411.5	46115.5	15631.5	1	HV528	0
57080	388275.5	871651.5	61585.5	32799.5	634634	606393.5	458346	1006467	47266.5	129522.5	999647	332874	247041.5	22979.5	126903.5	36400	184765	267163	13853.5	1	HV529	0
53081.5	323623.5	1032678	74682	37080	584205.5	539169	438928.5	746223.5	45276	105127.5	1344118	302894	241988.5	21834	171992.5	58129.5	151212.5	665886.5	15492.5	1	HV530	0
81431.5	525420	1181061	91098.5	40507	546358.5	668645	480769.5	1007258	73616	157373.5	947418	335415	164128.5	21247	167700	53027	152387	497583	14845.5	1	HV531	0
60166	373680	1064084	55080	31294.5	583531.5	552642	407577	813034	46885	126720	1766254.5	367617.5	119145	20626.5	156462.5	41017.5	143294	110213	13226.5	0	HV532	0
66059.5	361505	957551.5	64570	23188.5	416757	430043.5	346794.5	759493	44283	126502	1585129.5	312128.5	156893.5	16916.5	137661	47270	154527.5	385234	14710.5	1	HV533	0
50445	223224.5	748491	45408.5	22815.5	500559.5	514320	363306	712438.5	22976.5	75943.5	1491251.5	314646	288778	17255.5	134345.5	43321	133830.5	213649	16632	0	HV534	0
