# Supplementary material for: Enhanced metabolomic predictions using concept drift analysis: identification and correction of confounding factors
Source: Bioinform Adv. 2025 Apr 4;5(1):vbaf073. doi: 10.1093/bioadv/vbaf073 (PMC12037104; doi:10.1093/bioadv/vbaf073)
Supplement: vbaf073_Supplementary_Data [file vbaf073_supplementary_data.zip › Table_2S.csv]

C00041	C00062	C00064	C00065	C00073	C00078	C00079	C00082	C00135	C00152	C00188	C00219	C00245	C00257	C00294	C00299	C00327	C00791	C01586	C01762	gender	ID	Age
30100000	6490000	20900000	3100000	126000000	85200000	152000000	966000	68000000	3750000	4340000	4110000	27200000	726000	45500	2770000	1550000	178000000	109000000	91700	0	SA166508	1
32500000	9500000	19800000	5080000	160000000	127000000	199000000	1550000	77500000	3010000	6800000	5690000	41800000	970000	66400	2050000	1960000	223000000	26200000	157000	0	SA166509	0
29000000	6490000	21500000	4060000	128000000	75100000	139000000	919000	59500000	2720000	5510000	5760000	33600000	566000	81900	2610000	1950000	190000000	34700000	117000	0	SA166510	1
30500000	7860000	19900000	2740000	156000000	129000000	177000000	1360000	76400000	2370000	6160000	7390000	43600000	733000	193000	4210000	1580000	220000000	4870000	182000	0	SA166511	1
27400000	11000000	21200000	3720000	110000000	118000000	143000000	1290000	70700000	2570000	6110000	5100000	18000000	675000	225000	3670000	1620000	215000000	31100000	195000	0	SA166512	0
29700000	9850000	20700000	5710000	124000000	77500000	143000000	1010000	64000000	2220000	8260000	3860000	53900000	587000	103000	3270000	1720000	204000000	41800000	140000	1	SA166513	0
28000000	11200000	15900000	4830000	142000000	114000000	156000000	1310000	76100000	2400000	5020000	5660000	19700000	470000	1190000	3670000	1800000	199000000	133000000	213000	0	SA166514	0
34500000	11400000	28000000	4070000	162000000	199000000	167000000	1540000	68600000	3500000	7820000	11500000	31800000	466000	1140000	4340000	2170000	218000000	47300000	190000	0	SA166515	1
27200000	7570000	21600000	3460000	118000000	136000000	146000000	974000	68800000	2740000	6510000	8770000	23500000	542000	1350000	2220000	2140000	201000000	35200000	143000	0	SA166516	1
32500000	13200000	25700000	4600000	126000000	136000000	145000000	1260000	71600000	2610000	6360000	4030000	18600000	727000	1810000	2310000	1890000	211000000	15000000	149000	0	SA166517	1
32900000	10200000	20900000	4610000	128000000	127000000	142000000	1130000	78100000	2500000	5600000	7280000	27900000	406000	543000	2290000	2000000	190000000	20200000	90400	1	SA166518	0
24500000	11500000	17000000	3940000	159000000	148000000	170000000	1260000	76800000	2350000	5610000	8920000	19500000	499000	672000	3920000	1740000	209000000	29300000	133000	1	SA166519	1
35400000	12100000	21600000	4370000	159000000	194000000	159000000	1370000	72400000	2500000	8520000	4110000	25400000	436000	704000	3360000	2340000	201000000	59600000	137000	0	SA166520	1
27800000	9900000	23400000	3230000	140000000	112000000	163000000	1610000	80600000	2700000	6810000	7020000	17400000	726000	369000	2740000	2320000	208000000	42700000	209000	1	SA166521	0
32600000	12700000	21200000	3880000	138000000	128000000	130000000	975000	79300000	2640000	7200000	2660000	21900000	463000	451000	2670000	1870000	197000000	19900000	219000	1	SA166522	0
32100000	11900000	19100000	3290000	140000000	161000000	171000000	1410000	71300000	2550000	6250000	5260000	16600000	473000	1250000	3430000	1630000	218000000	31300000	139000	1	SA166523	0
37000000	18400000	20700000	4430000	162000000	131000000	169000000	1280000	84800000	3390000	7370000	6690000	29500000	579000	768000	2940000	1560000	200000000	31800000	130000	0	SA166524	0
28800000	13000000	26300000	4370000	169000000	116000000	176000000	1270000	82700000	2990000	6470000	7430000	10600000	610000	1230000	2330000	1870000	206000000	14700000	273000	0	SA166525	0
38200000	12000000	24800000	4000000	150000000	142000000	164000000	1510000	77400000	3380000	6500000	4650000	22200000	668000	1360000	2810000	1760000	219000000	38700000	125000	0	SA166526	0
28800000	7710000	21600000	3450000	145000000	65300000	156000000	1100000	67900000	3760000	4610000	6640000	50400000	867000	44900	2970000	1860000	176000000	84400000	156000	0	SA166527	1
33400000	5710000	16000000	3150000	139000000	93600000	176000000	1320000	66300000	2160000	4940000	10100000	49600000	907000	67800	1700000	1690000	214000000	18000000	174000	0	SA166528	0
38600000	7550000	19500000	4390000	163000000	45600000	163000000	1370000	64900000	2690000	5560000	13000000	82200000	679000	347000	2110000	3110000	203000000	40500000	430000	0	SA166529	1
34300000	8060000	23500000	4120000	184000000	91900000	193000000	1620000	72700000	2640000	5520000	7630000	54500000	844000	150000	2970000	1880000	233000000	10400000	414000	0	SA166530	1
26600000	6440000	15700000	2830000	93900000	72400000	133000000	1030000	56800000	1750000	5280000	9880000	43100000	625000	156000	1830000	1540000	207000000	24600000	210000	0	SA166531	0
39600000	6680000	18300000	5080000	160000000	35900000	196000000	1640000	66400000	2140000	8750000	7760000	48700000	1110000	216000	3830000	2380000	226000000	93900000	422000	0	SA166532	0
29500000	8770000	18800000	3640000	129000000	61900000	155000000	1350000	69600000	1660000	3760000	10500000	23800000	641000	1790000	2620000	2160000	199000000	163000000	339000	0	SA166533	0
35400000	12600000	23300000	3730000	194000000	160000000	190000000	1590000	70300000	3170000	7000000	13700000	35200000	734000	1450000	3920000	2350000	226000000	65000000	334000	0	SA166534	1
31700000	11000000	22000000	3590000	155000000	123000000	174000000	1410000	67600000	2790000	6670000	11900000	37800000	615000	4160000	2810000	2230000	200000000	38500000	325000	0	SA166535	1
36700000	13300000	24600000	4280000	153000000	122000000	165000000	1310000	72900000	2590000	5940000	6230000	24500000	861000	1110000	2210000	2140000	208000000	28100000	190000	0	SA166536	1
37300000	12200000	20500000	3750000	144000000	80000000	163000000	1160000	79800000	2120000	4710000	15600000	39400000	563000	4170000	2170000	2290000	189000000	43800000	239000	1	SA166537	0
29500000	12500000	19800000	4150000	207000000	170000000	198000000	1690000	76900000	2690000	6340000	9270000	26400000	505000	626000	3490000	1820000	219000000	50300000	199000	1	SA166538	1
45200000	13300000	24300000	4480000	185000000	164000000	202000000	1870000	76800000	2710000	8820000	6190000	32100000	710000	954000	3930000	2300000	220000000	89300000	894000	0	SA166539	1
38900000	8370000	18500000	2590000	164000000	128000000	179000000	1670000	77200000	2350000	5290000	8140000	23600000	665000	613000	1990000	1680000	212000000	31800000	255000	1	SA166540	0
33300000	11600000	20000000	2930000	170000000	122000000	165000000	1270000	70300000	2340000	6630000	6290000	24100000	618000	2630000	1750000	2240000	202000000	30800000	312000	1	SA166541	0
41900000	17900000	19400000	3880000	193000000	176000000	206000000	1610000	71400000	2680000	6030000	8520000	24400000	855000	1190000	3140000	1630000	232000000	68800000	378000	0	SA166542	0
40200000	22100000	24300000	3470000	180000000	81900000	193000000	1660000	81500000	3260000	7090000	9650000	22400000	1150000	1880000	4550000	2000000	217000000	51800000	646000	1	SA166543	0
27400000	15100000	18600000	3350000	186000000	119000000	189000000	1470000	83200000	2840000	5710000	8120000	16000000	803000	569000	2310000	1680000	209000000	32000000	253000	0	SA166544	0
42000000	16000000	21200000	3980000	183000000	131000000	203000000	1920000	77600000	2780000	5720000	5320000	28400000	1140000	1990000	3010000	2590000	240000000	92800000	425000	1	SA166545	0
25100000	6370000	20200000	3140000	128000000	95800000	143000000	888000	66400000	3150000	3900000	3890000	25500000	854000	175000	3110000	1610000	168000000	41300000	179000	0	SA166546	1
34500000	7900000	20100000	3820000	140000000	106000000	184000000	1570000	72800000	2380000	5970000	7660000	45200000	646000	64500	2220000	1900000	224000000	8950000	145000	0	SA166547	0
32400000	7050000	21800000	4370000	144000000	46000000	150000000	1260000	64300000	2730000	5030000	9970000	61000000	669000	145000	1840000	2380000	206000000	14100000	216000	0	SA166548	1
27600000	9720000	19700000	3180000	150000000	78500000	172000000	1310000	68000000	1750000	4480000	10900000	45900000	761000	148000	2750000	2100000	223000000	5660000	268000	0	SA166549	1
22400000	5530000	16800000	2630000	69300000	102000000	121000000	971000	57900000	1900000	4410000	7760000	23200000	686000	204000	2060000	1560000	210000000	16100000	117000	0	SA166550	0
28600000	5300000	21700000	3920000	116000000	73800000	163000000	1440000	67800000	1620000	6450000	4790000	42300000	1190000	155000	2440000	2350000	220000000	39300000	368000	0	SA166551	0
23300000	9160000	16800000	3080000	117000000	96000000	151000000	1250000	72200000	1860000	3840000	4830000	21800000	436000	1280000	3100000	1730000	202000000	103000000	246000	0	SA166552	0
30200000	11500000	25000000	3910000	161000000	180000000	172000000	1390000	70000000	3190000	7010000	7240000	30200000	682000	604000	3240000	2210000	221000000	30600000	300000	0	SA166553	1
27000000	10300000	18500000	3950000	126000000	143000000	154000000	1170000	65700000	2330000	5700000	6680000	26600000	609000	396000	1940000	1850000	201000000	15600000	522000	0	SA166554	1
28200000	13800000	25400000	4100000	139000000	132000000	163000000	1130000	70100000	2860000	6530000	4690000	23600000	662000	312000	2760000	1810000	213000000	11700000	105000	1	SA166555	1
27200000	10900000	16200000	3860000	124000000	104000000	140000000	1010000	77900000	2330000	4570000	8140000	28200000	472000	5960000	1850000	1960000	175000000	20100000	201000	1	SA166556	0
23200000	9610000	18800000	3700000	162000000	189000000	182000000	1350000	78300000	2370000	4990000	9410000	26400000	566000	577000	4610000	1710000	218000000	20500000	202000	1	SA166557	1
34600000	12300000	21400000	3870000	150000000	156000000	172000000	1620000	72800000	2480000	7690000	5630000	30000000	572000	384000	2690000	1860000	218000000	30800000	454000	1	SA166558	1
34000000	10200000	19900000	2380000	150000000	141000000	169000000	1780000	71900000	2290000	5350000	6040000	19300000	582000	272000	2110000	2090000	217000000	15800000	251000	1	SA166559	0
28800000	11500000	17500000	3200000	146000000	132000000	156000000	1190000	72000000	2580000	5950000	4760000	22500000	482000	857000	2090000	2180000	206000000	17700000	325000	1	SA166560	0
32200000	11900000	18700000	3520000	160000000	168000000	177000000	1390000	68500000	2190000	5590000	6000000	24300000	677000	924000	3020000	1810000	229000000	33600000	385000	0	SA166561	0
35200000	15800000	23100000	2690000	152000000	116000000	175000000	1320000	81800000	2790000	6400000	6620000	28200000	740000	523000	3650000	1900000	216000000	18900000	369000	0	SA166562	0
18500000	13500000	20500000	3590000	168000000	78500000	176000000	1300000	81900000	2380000	4980000	10800000	11200000	673000	350000	3220000	1880000	202000000	19200000	214000	0	SA166563	0
34500000	12400000	22600000	3000000	150000000	99100000	165000000	1550000	76000000	2440000	4880000	8640000	27400000	765000	762000	1930000	2350000	229000000	30700000	317000	0	SA166564	0
