# Supplementary material for: Enhanced metabolomic predictions using concept drift analysis: identification and correction of confounding factors
Source: Bioinform Adv. 2025 Apr 4;5(1):vbaf073. doi: 10.1093/bioadv/vbaf073 (PMC12037104; doi:10.1093/bioadv/vbaf073)
Supplement: vbaf073_Supplementary_Data [file vbaf073_supplementary_data.zip › Table_3S.csv]

C00041	C00062	C00064	C00065	C00073	C00078	C00079	C00082	C00135	C00152	C00188	C00219	C00245	C00257	C00294	C00299	C00327	C00791	C01586	C01762	gender	ID	Age
0.664270303	1.097677837	0.892867885	0.772024286	0.945273667	0.923205262	0.765026771	0.831859193	0.980054605	1.097149696	0.705763226	0.586483724	0.593833481	0.440695208	0.116056333	0.450886242	1.009948346	0.882302133	0.193721164	0.310708701	0	Con41	1
1.031676449	0.811813766	0.847652822	0.688743951	1.012186151	1.103943619	0.879945494	0.890898667	1.10400586	0.890379271	0.988649814	1.132222463	0.847135181	0.355648918	0.237402909	0.597997078	0.917091028	1.036871341	0.330810245	0.353760402	0	Con26	1
1.212872549	1.350887474	0.831144594	0.833927943	1.063019459	1.156819912	1.155485456	1.361474513	1.061873723	1.012120151	0.946736068	0.851969022	0.908853202	0.440974888	0.558682904	0.627769295	1.286270218	0.977166494	0.494733581	0.11629071	0	Con27	1
0.630246903	1.168390882	0.780356326	1.190305775	0.879048751	1.004012269	0.956172594	0.887224964	0.946013632	1.091162587	0.715504882	1.432089093	0.702274532	0.53118967	0.325190579	0.54061725	0.903222433	0.774415919	1.31086275	0.467048088	1	Con38	1
0.919076521	1.646100877	0.880969061	1.003766197	0.925256018	0.920439123	0.829378443	0.786754786	1.091629044	0.95186844	0.783663733	1.52232469	0.865404902	0.502369733	0.671447337	0.474309323	1.160474498	0.846951195	0.894244676	0.317719098	0	Con40	1
0.926718012	1.637225075	0.924241127	1.05749973	1.306437682	0.996724307	1.1284697	1.24667551	1.221803601	1.18578788	0.845669827	1.066703169	1.313935214	0.396901518	0.776306938	0.49200236	0.819958886	0.856788595	0.167149069	0.320602879	0	Con28	1
0.631684602	0.603350522	0.815109493	0.652982346	0.815129042	0.787654971	0.812057578	0.650900154	1.032881503	1.182066953	0.590039405	0.904705748	1.01666289	0.439440564	0.551151672	0.567334125	0.841028837	0.821063498	1.003085643	0.172564546	1	Con39	1
1.335775305	1.243540825	0.844838233	0.845317371	1.15679168	1.21004961	1.267033906	1.445326792	1.178466217	0.906608543	0.877173744	0.965564138	1.096559231	0.479637014	0.657488364	0.56035261	0.827705737	1.003422715	3.788471015	0.454312983	0	Con29	1
1.031697513	1.149657743	0.961604299	1.08028712	1.121444035	1.037762791	1.0116298	1.083111455	1.269704594	1.361766117	1.097635558	1.045877678	0.805247638	0.554478294	0.421283387	0.613972768	1.187716313	1.00315668	2.207297981	0.417314189	0	Con34	1
1.094040823	1.726401288	1.187315084	0.955676588	1.089726763	1.11181306	0.907714548	0.990671236	1.191130235	1.14047315	0.829646997	0.959960932	1.361979642	0.452274802	0.557308304	1.317034887	1.082478196	0.959678938	1.403521719	0.336071134	0	Con30	1
0.799760258	0.373002061	0.727172214	0.786737835	0.734701218	1.190406651	0.707789088	0.529302524	1.187440632	1.12398713	0.777687843	0.900679541	0.544521927	0.409133752	0.515234398	0.4805569	0.403791705	0.933959448	1.977867922	0.279006856	1	Con37	1
1.021374987	1.346984472	1.039793859	0.991649191	0.900016355	1.057317198	0.91308736	1.039746812	0.943911956	0.982288886	0.721940954	0.527308834	0.868589778	0.606699091	0.463649473	0.41077772	1.083165347	0.936129086	1.611366926	0.658577702	1	Con36	1
0.842646692	1.148244988	1.124908191	1.270450678	1.072623644	0.98747139	0.893393284	1.067071796	0.903166514	1.194383649	1.118620935	0.785920537	0.93385797	0.605816849	0.463748138	0.6502301	1.52464408	0.904064765	2.105564772	0.327719348	1	Con35	1
1.029737891	1.280249362	1.052123215	0.839787669	1.314947514	1.271463686	1.680787753	1.26331004	1.027202942	1.065512241	1.062041944	1.113865435	1.317973179	0.476917034	0.655236599	0.863638099	1.289719997	1.131227088	3.498675051	0.650960723	0	Con31	1
0.858402201	0.535953367	1.322429009	1.016624024	0.982327783	0.941631245	0.86568986	0.846185417	0.913130698	1.094669411	1.212829234	0.485980248	0.874069528	0.94344283	0.941330828	2.925242235	0.688193833	1.035693146	0.609555327	0.264156598	0	Nd38	1
1.065326664	0.674658586	0.721714176	0.993645606	0.769074636	0.729883262	0.909340804	0.767814925	0.917494775	1.016993561	0.912217409	0.477471649	0.930505689	1.319959072	0.715030203	1.162297311	1.184245932	1.257268921	0.958605862	2.280770896	0	Nd52	1
0.990518462	0.361032939	0.843551768	0.63718096	0.682933095	0.891165222	1.012774212	0.913454112	0.974024935	0.66890862	0.59999867	0.441563776	1.246971984	1.101892819	0.611261449	0.423827006	0.682767013	0.913486403	1.518412243	0.456298067	1	Nd56	1
0.533735076	1.035089743	1.214948727	1.121536308	0.905558021	0.772194039	0.96960134	0.632923233	0.984196427	1.188764908	1.28146188	1.239435834	1.009496605	1.39775238	2.025328385	7.946996997	1.025601882	1.11513146	1.773245103	2.965436679	0	Nd37	1
0.758163755	0.817201628	0.906016641	1.03526839	0.750619147	0.841179741	1.083158116	0.698820975	1.002904598	0.998629371	0.934598078	0.292932199	1.040400385	0.813527176	5.650621776	0.99350847	0.79916178	0.903713253	0.450423553	0.66427399	1	Nd51	1
0.830053377	0.706750189	0.48210308	0.435133258	0.777787059	0.778703925	0.890605234	0.76117972	0.500074514	0.460967919	1.011989847	1.735927496	0.593162601	0.549652628	1.059654682	0.595333719	0.410769956	0.743773607	0.021945898	0.806244224	1	Nd43	1
1.121407369	0.496929011	0.91772766	0.977539569	0.945198582	0.917502776	0.74621356	0.745208449	0.93159317	0.978778845	0.832397453	1.658611575	0.833290553	0.568948183	0.744159439	1.199605704	0.961489087	1.216955685	0.338031213	0.486962	0	Nd46	1
0.76948169	0.882146067	1.08033339	0.910475019	0.660845531	0.838288994	0.643615006	0.666441291	0.913665655	0.991972257	0.947349928	1.247855313	1.0949043	0.610858332	0.692966353	0.822540151	0.840252318	0.855382215	0.241695845	0.443600197	1	Nd40	1
0.608668652	0.813169956	0.994788272	0.975798503	0.618426459	0.667920627	0.857085416	0.720457751	0.743716592	0.938121191	0.853215357	1.56991498	0.97207705	0.571812775	1.700466738	0.91096693	1.052849519	0.743200219	0.19544988	1.039399392	1	Nd57	1
0.870661833	0.969077532	1.10856795	1.101642711	1.364178535	0.568949343	0.795309315	0.861710515	0.99081512	1.05829264	1.479522906	1.36665763	1.680716265	1.173430516	0.95405108	1.028108359	1.365379151	1.344330411	1.121284973	0.496367315	1	Nd54	1
1.265339455	1.05185684	1.018923181	1.19429042	0.87627927	1.013427336	1.04431285	1.238558602	1.076521234	1.151705169	1.054968603	0.75337511	0.8075417	0.601529359	0.820512654	0.680672742	0.881880333	0.83733467	1.403631367	0.569118641	1	Nd48	1
