# Supplementary material for: Enhanced metabolomic predictions using concept drift analysis: identification and correction of confounding factors
Source: Bioinform Adv. 2025 Apr 4;5(1):vbaf073. doi: 10.1093/bioadv/vbaf073 (PMC12037104; doi:10.1093/bioadv/vbaf073)
Supplement: vbaf073_Supplementary_Data [file vbaf073_supplementary_data.zip › Table_4S.xlsx]

## Sheet: Summary
	Standartization in input	Scaling in concept drift correction	Dataset	kNN	RC	SVR	RF	DNN
before	–	raw	GM	0.58	0.78	0.05	0.68	0.45			without concept drift analysis
before			CSF	0.6	0.61	0.25	0.73	0.69			with concept drift analysis
before			CML	0.48	0.58	0.06	0.75	0.5
before	–	centring	GM	0.58	0.78	0.11	0.66	0.45		10-cross validation .. Modeling / training
before			CSF	0.6	0.61	0.34	0.75	0.69
before			CML	0.48	0.58	0.07	0.7	0.5
before	–	autoscaling	GM	0.61	0.77	0.15	0.65	0.45
before			CSF	0.65	0.61	0.03	0.71	0.69
before			CML	0.63	0.57	0.16	0.7	0.5
before	–	range scaling	GM	0.61	0.74	0.15	0.65	0.45
before			CSF	0.71	0.63	0.05	0.72	0.69
before			CML	0.65	0.63	0.23	0.72	0.5
before	–	pareto scaling	GM	0.61	0.81	0.15	0.64	0.45
before			CSF	0.65	0.63	0.03	0.75	0.69
before			CML	0.63	0.67	0.16	0.7	0.5
before	–	vast scaling	GM	0.61	0.74	0.15	0.61	0.45
before			CSF	0.65	0.65	0.03	0.7	0.69
before			CML	0.63	0.62	0.16	0.67	0.5
before	–	level scaling	GM	0.54	0.75	0.16	0.66	0.45
before			CSF	0.7	0.63	0.11	0.7	0.69
before			CML	0.45	0.58	0.07	0.7	0.5
before	–	log transformation	GM	0.55	0.74	0.07	0.64	0.45
before			CSF	0.76	0.6	0.24	0.75	0.69
before			CML	0.4	0.67	0.08	0.7	0.5
before	–	power transformation	GM	0.63	0.73	0.11	0.69	0.45
before			CSF	0.62	0.61	0.07	0.76	0.69
before			CML	0.55	0.55	0.12	0.65	0.5
after	raw	centring	GM	0.54	0.62	0.38	0.6	0.41
after			CSF	0.66	0.44	0.64	0.63	0.68
after			CML	0.5	0.61	0.04	0.62	0.54
after	raw	autoscaling	GM	0.56	0.62	0.15	0.58	0.41
after			CSF	0.63	0.46	0.64	0.58	0.68
after			CML	0.53	0.5	0.14	0.58	0.54
after	raw	range scaling	GM	0.52	0.59	0.28	0.54	0.41
after			CSF	0.66	0.53	0.55	0.58	0.68
after			CML	0.53	0.62	0.1	0.42	0.54
after	raw	pareto scaling	GM	0.51	0.62	0.15	0.54	0.41
after			CSF	0.64	0.51	0.47	0.58	0.68
after			CML	0.53	0.48	0.13	0.55	0.54
after	raw	vast scaling	GM	0.52	0.6	0.33	0.62	0.41
after			CSF	0.39	0.56	0.56	0.63	0.68
after			CML	0.53	0.55	0.09	0.52	0.54
after	raw	level scaling	GM	0.47	0.54	0.3	0.56	0.41
after			CSF	0.64	0.47	0.72	0.56	0.68
after			CML	0.5	0.58	0.05	0.58	0.54
after	raw	log transformation	GM	0.54	0.58	0.51	0.58	0.41
after			CSF	0.68	0.47	0.59	0.55	0.68
after			CML	0.58	0.63	0.05	0.53	0.54
after	raw	power transformation	GM	0.51	0.63	0.14	0.56	0.41
after			CSF	0.58	0.44	0.46	0.63	0.68
after			CML	0.6	0.83	0.03	0.45	0.54
after	Autoscaling	centring	GM	0.58	0.63	0.12	0.6	0.41
after			CSF	0.6	0.44	0.47	0.66	0.68
after			CML	0.53	0.5	0.14	0.53	0.54
after	Autoscaling	autoscaling	GM	0.56	0.62	0.14	0.61	0.41
after			CSF	0.62	0.46	0.45	0.53	0.68
after			CML	0.53	0.5	0.14	0.45	0.54
after	Autoscaling	range scaling	GM	0.52	0.59	0.28	0.55	0.41
after			CSF	0.66	0.53	0.55	0.61	0.68
after			CML	0.53	0.62	0.1	0.48	0.54
after	Autoscaling	pareto scaling	GM	0.51	0.62	0.14	0.57	0.41
after			CSF	0.64	0.51	0.47	0.59	0.68
after			CML	0.53	0.48	0.13	0.52	0.54
after	Autoscaling	vast scaling	GM	0.52	0.6	0.33	0.58	0.41
after			CSF	0.66	0.56	0.56	0.57	0.68
after			CML	0.53	0.55	0.09	0.5	0.54
after	Autoscaling	level scaling	GM	0.63	0.57	0.48	0.51	0.41
after			CSF	0.64	0.47	0.69	0.59	0.68
after			CML	0.55	0.42	0.26	0.47	0.54
after	Autoscaling	log transformation	GM	0.57	0.53	0.07	0.62	0.41
after			CSF	0.64	0.48	0.55	0.58	0.68
after			CML	0.42	0.52	0.24	0.58	0.54
after	Autoscaling	power transformation	GM	0.51	0.62	0.16	0.61	0.41
after			CSF	0.58	0.44	0.47	0.57	0.68
after			CML	0.65	0.83	0.02	0.45	0.54
after	centring	centring	GM	0.54	0.62	0.38	0.58	0.41
after			CSF	0.66	0.44	0.64	0.63	0.68
after			CML	0.5	0.62	0.04	0.55	0.54
after	centring	autoscaling	GM	0.56	0.62	0.15	0.61	0.41
after			CSF	0.62	0.46	0.46	0.59	0.68
after			CML	0.53	0.5	0.14	0.47	0.54
after	centring	range scaling	GM	0.52	0.59	0.28	0.52	0.41
after			CSF	0.66	0.53	0.55	0.63	0.68
after			CML	0.53	0.62	0.1	0.5	0.54
after	centring	pareto scaling	GM	0.51	0.62	0.15	0.6	0.41
after			CSF	0.64	0.51	0.47	0.65	0.68
after			CML	0.53	0.48	0.13	0.47	0.54
after	centring	vast scaling	GM	0.52	0.6	0.33	0.63	0.41
after			CSF	0.66	0.56	0.56	0.61	0.68
after			CML	0.53	0.55	0.09	0.5	0.54
after	centring	level scaling	GM	0.63	0.57	0.48	0.58	0.41
after			CSF	0.64	0.47	0.69	0.59	0.68
after			CML	0.55	0.42	0.26	0.47	0.54
after	centring	log transformation	GM	0.56	0.5	0.09	0.59	0.41
after			CSF	0.66	0.5	0.52	0.53	0.68
after			CML	0.45	0.52	0.24	0.65	0.54
after	centring	power transformation	GM	0.49	0.63	0.16	0.57	0.41
after			CSF	0.58	0.44	0.47	0.57	0.68
after			CML	0.65	0.83	0.02	0.4	0.54
after	Level_Scaling	centring	GM	0.48	0.57	0.28	0.57	0.41
after			CSF	0.64	0.49	0.75	0.59	0.68
after			CML	0.5	0.58	0.04	0.48	0.54
after	Level_Scaling	autoscaling	GM	0.56	0.62	0.15	0.58	0.41
after			CSF	0.62	0.46	0.46	0.59	0.68
after			CML	0.53	0.5	0.14	0.43	0.54
after	Level_Scaling	range scaling	GM	0.52	0.59	0.28	0.53	0.41
after			CSF	0.66	0.53	0.55	0.59	0.68
after			CML	0.53	0.62	0.1	0.47	0.54
after	Level_Scaling	pareto scaling	GM	0.51	0.62	0.15	0.59	0.41
after			CSF	0.64	0.51	0.47	0.6	0.68
after			CML	0.53	0.48	0.13	0.47	0.54
after	Level_Scaling	vast scaling	GM	0.52	0.6	0.33	0.62	0.41
after			CSF	0.66	0.56	0.56	0.61	0.68
after			CML	0.53	0.55	0.09	0.53	0.54
after	Level_Scaling	level scaling	GM	0.47	0.54	0.3	0.56	0.41
after			CSF	0.64	0.47	0.72	0.61	0.68
after			CML	0.5	0.58	0.05	0.55	0.54
after	Level_Scaling	log transformation	GM	0.54	0.58	0.3	0.49	0.41
after			CSF	0.68	0.47	0.68	0.55	0.68
after			CML	0.58	0.63	0.05	0.45	0.54
after	Level_Scaling	power transformation	GM	0.52	0.62	0.15	0.58	0.41
after			CSF	0.58	0.44	0.46	0.57	0.68
after			CML	0.6	0.83	0.02	0.53	0.54
after	Log_Transformation	centring	GM	0.56	0.57	0.3	0.6	0.41
after			CSF	0.68	0.47	0.66	0.65	0.68
after			CML	0.58	0.63	0.06	0.52	0.54
after	Log_Transformation	autoscaling	GM	0.56	0.6	0.14	0.57	0.41
after			CSF	0.64	0.46	0.48	0.59	0.68
after			CML	0.48	0.58	0.23	0.58	0.54
after	Log_Transformation	range scaling	GM	0.51	0.56	0.25	0.57	0.41
after			CSF	0.66	0.53	0.49	0.59	0.68
after			CML	0.53	0.47	0.24	0.5	0.54
after	Log_Transformation	pareto scaling	GM	0.54	0.63	0.13	0.59	0.41
after			CSF	0.62	0.49	0.47	0.65	0.68
after			CML	0.48	0.55	0.23	0.52	0.54
after	Log_Transformation	vast scaling	GM	0.51	0.58	0.32	0.64	0.41
after			CSF	0.64	0.58	0.57	0.59	0.68
after			CML	0.48	0.47	0.2	0.63	0.54
after	Log_Transformation	level scaling	GM	0.54	0.59	0.51	0.56	0.41
after			CSF	0.66	0.68	0.61	0.61	0.68
after			CML	0.53	0.55	0.04	0.55	0.54
after	Log_Transformation	log transformation	GM	0.56	0.59	0.52	0.56	0.41
after			CSF	0.66	0.68	0.59	0.55	0.68
after			CML	0.53	0.57	0.01	0.65	0.54
after	Log_Transformation	power transformation	GM	0.56	0.57	0.17	0.62	0.41
after			CSF	0.66	0.44	0.48	0.58	0.68
after			CML	0.5	0.73	0.02	0.47	0.54
after	Pareto_Scaling	centring	GM	0.53	0.59	0.13	0.59	0.41
after			CSF	0.58	0.48	0.49	0.61	0.68
after			CML	0.53	0.48	0.14	0.4	0.54
after	Pareto_Scaling	autoscaling	GM	0.56	0.62	0.14	0.63	0.41
after			CSF	0.62	0.46	0.46	0.57	0.68
after			CML	0.53	0.5	0.14	0.52	0.54
after	Pareto_Scaling	range scaling	GM	0.52	0.59	0.28	0.49	0.41
after			CSF	0.66	0.53	0.55	0.59	0.68
after			CML	0.53	0.62	0.1	0.55	0.54
after	Pareto_Scaling	pareto scaling	GM	0.51	0.62	0.15	0.6	0.41
after			CSF	0.64	0.51	0.47	0.57	0.68
after			CML	0.53	0.48	0.13	0.5	0.54
after	Pareto_Scaling	vast scaling	GM	0.52	0.6	0.33	0.6	0.41
after			CSF	0.66	0.56	0.56	0.59	0.68
after			CML	0.53	0.55	0.09	0.57	0.54
after	Pareto_Scaling	level scaling	GM	0.63	0.57	0.47	0.48	0.41
after			CSF	0.64	0.47	0.69	0.55	0.68
after			CML	0.55	0.41	0.25	0.58	0.54
after	Pareto_Scaling	log transformation	GM	0.57	0.54	0.07	0.57	0.41
after			CSF	0.64	0.48	0.55	0.53	0.68
after			CML	0.42	0.52	0.24	0.52	0.54
after	Pareto_Scaling	power transformation	GM	0.52	0.62	0.15	0.6	0.41
after			CSF	0.58	0.44	0.46	0.58	0.68
after			CML	0.65	0.83	0.03	0.63	0.54
after	Power_Transformation	centring	GM	0.53	0.62	0.12	0.6	0.41
after			CSF	0.58	0.45	0.48	0.61	0.68
after			CML	0.6	0.88	0.05	0.43	0.54
after	Power_Transformation	autoscaling	GM	0.51	0.6	0.14	0.63	0.41
after			CSF	0.62	0.48	0.48	0.57	0.68
after			CML	0.65	0.88	0.04	0.58	0.54
after	Power_Transformation	range scaling	GM	0.52	0.6	0.23	0.62	0.41
after			CSF	0.64	0.54	0.48	0.63	0.68
after			CML	0.52	0.72	0.05	0.45	0.54
after	Power_Transformation	pareto scaling	GM	0.57	0.6	0.14	0.62	0.41
after			CSF	0.6	0.49	0.47	0.6	0.68
after			CML	0.65	0.8	0.05	0.6	0.54
after	Power_Transformation	vast scaling	GM	0.49	0.58	0.32	0.6	0.41
after			CSF	0.64	0.56	0.57	0.59	0.68
after			CML	0.65	0.5	0.08	0.57	0.54
after	Power_Transformation	level scaling	GM	0.54	0.57	0.37	0.54	0.41
after			CSF	0.62	0.39	0.7	0.6	0.68
after			CML	0.47	0.83	0.34	0.48	0.54
after	Power_Transformation	log transformation	GM	0.49	0.54	0.34	0.59	0.41
after			CSF	0.66	0.56	0.64	0.54	0.68
after			CML	0.55	0.4	0.14	0.53	0.54
after	Power_Transformation	power transformation	GM	0.52	0.63	0.14	0.58	0.41
after			CSF	0.6	0.44	0.46	0.57	0.68
after			CML	0.6	0.83	0.01	0.68	0.54
after	Range_Scaling	centring	GM	0.54	0.62	0.38	0.59	0.41
after			CSF	0.66	0.44	0.64	0.59	0.68
after			CML	0.5	0.62	0.04	0.47	0.54
after	Range_Scaling	autoscaling	GM	0.56	0.62	0.14	0.58	0.41
after			CSF	0.62	0.46	0.46	0.59	0.68
after			CML	0.53	0.5	0.14	0.58	0.54
after	Range_Scaling	range scaling	GM	0.52	0.59	0.28	0.56	0.41
after			CSF	0.66	0.53	0.55	0.61	0.68
after			CML	0.53	0.62	0.1	0.55	0.54
after	Range_Scaling	pareto scaling	GM	0.51	0.62	0.15	0.57	0.41
after			CSF	0.64	0.51	0.47	0.63	0.68
after			CML	0.53	0.48	0.13	0.5	0.54
after	Range_Scaling	vast scaling	GM	0.52	0.6	0.33	0.59	0.41
after			CSF	0.66	0.56	0.56	0.63	0.68
after			CML	0.53	0.55	0.09	0.63	0.54
after	Range_Scaling	level scaling	GM	0.47	0.54	0.3	0.6	0.41
after			CSF	0.64	0.47	0.72	0.59	0.68
after			CML	0.5	0.58	0.05	0.5	0.54
after	Range_Scaling	log transformation	GM	0.54	0.58	0.51	0.57	0.41
after			CSF	0.68	0.47	0.59	0.52	0.68
after			CML	0.58	0.63	0.05	0.57	0.54
after	Range_Scaling	power transformation	GM	0.51	0.63	0.14	0.56	0.41
after			CSF	0.58	0.44	0.46	0.59	0.68
after			CML	0.5	0.73	0.03	0.53	0.54
after	Vast_Scaling	centring	GM	0.51	0.59	0.31	0.6	0.41
after			CSF	0.66	0.58	0.6	0.61	0.68
after			CML	0.53	0.55	0.09	0.5	0.54
after	Vast_Scaling	autoscaling	GM	0.56	0.62	0.15	0.59	0.41
after			CSF	0.62	0.46	0.46	0.64	0.68
after			CML	0.53	0.5	0.14	0.38	0.54
after	Vast_Scaling	range scaling	GM	0.52	0.59	0.28	0.58	0.41
after			CSF	0.66	0.53	0.55	0.63	0.68
after			CML	0.53	0.62	0.1	0.55	0.54
after	Vast_Scaling	pareto scaling	GM	0.51	0.62	0.15	0.59	0.41
after			CSF	0.64	0.51	0.47	0.57	0.68
after			CML	0.53	0.48	0.13	0.57	0.54
after	Vast_Scaling	vast scaling	GM	0.52	0.6	0.33	0.56	0.41
after			CSF	0.66	0.56	0.56	0.57	0.68
after			CML	0.53	0.55	0.09	0.6	0.54
after	Vast_Scaling	level scaling	GM	0.63	0.57	0.48	0.61	0.41
after			CSF	0.64	0.47	0.69	0.63	0.68
after			CML	0.55	0.42	0.26	0.33	0.54
after	Vast_Scaling	log transformation	GM	0.57	0.56	0.06	0.62	0.41
after			CSF	0.64	0.48	0.57	0.53	0.68
after			CML	0.42	0.55	0.25	0.57	0.54
after	Vast_Scaling	power transformation	GM	0.51	0.61	0.15	0.62	0.41
after			CSF	0.58	0.44	0.47	0.58	0.68
after			CML	0.65	0.83	0.04	0.53	0.54
